# Supplementary material for: Transcriptome analysis reveals molecular mechanisms underlying salt tolerance in halophyte Sesuvium portulacastrum
Source: Front Plant Sci. 2022 Sep 23;13:973419. doi: 10.3389/fpls.2022.973419 (PMC9537864; doi:10.3389/fpls.2022.973419)
Supplement: Supplementary file 1 [file Data_Sheet_1.xlsx]

## Sheet: Table S1
Supplementary Table 1. Fresh weight and root numbers of Sesuvium portulacastrum plants grown at different concentrations of Na
Na concentration	days after treatment	fresh weight (g)		root number
0 mM	0 d	3.69	3.51	14	10
		3.09	3.81	12	13
		3.32	3.34	12	15
	3 d	4.71	4.05	43	53
		4.52	4.13	45	39
		4.25	4.96	51	36
	6 d	5.1	4.49	70	80
		4.96	4.54	82	74
		4.75	5.68	93	89
	9 d	6.59	5.61	125	122
		6.52	5.8	149	183
		5.88	6.86	150	155
	12 d	7.65	6.59	246	224
		7.37	6.48	285	264
		6.95	7.84	229	217
	15 d	8.88	7.62	294	244
		8.43	7.43	293	269
		7.92	8.87	240	260
	18 d	9.98	8.52	301	249
		9.57	8.5	297	278
		9..10	10.29	251	265
	21 d	11.18	9.45	351	334
		10.7	9.74	346	312
		10.37	11.98	295	385
100 mM	0 d	3.51	4.01	13	17
		3.98	3.53	14	11
		3.59	4.45	14	16
	3 d	4.43	5.09	58	45
		5.23	4.23	50	66
		4.56	5.95	48	78
	6 d	5.45	6.18	91	96
		5.28	6.75	89	90
		5.77	7.42	98	123
	9 d	7.19	7.98	135	121
		7.25	9.02	125	158
		7.6	9.54	131	163
	12 d	8.68	9.36	221	256
		8.76	11.02	235	264
		11.61	9.06	250	274
	15 d	9.72	10.55	251	298
		10.08	11.41	256	277
		13.26	10.33	350	332
	18 d	10.88	11.39	272	301
		11.79	14.73	274	285
		15.35	12.18	355	340
	21 d	12.54	14.19	327	341
		13.89	16.87	339	327
		17.42	14.34	406	375
200 mM	0 d	3.14	4.61	13	11
		4.88	3.14	16	11
		3.68	3.27	7	11
	3 d	3.88	5.35	37	50
		5.77	4.06	54	25
		4.02	3.72	57	62
	6 d	4.71	6.44	99	87
		6.79	4.75	105	76
		5.23	4.8	122	92
	9 d	6.05	8.22	115	119
		8.21	6.16	143	108
		6.86	6.24	110	112
	12 d	6.98	9.46	172	197
		9.51	7.22	206	180
		7.46	8.06	195	162
	15 d	7.92	10.5	181	198
		10.78	8.12	228	181
		8.4	8.81	196	174
	18 d	8.86	11.54	189	204
		12.22	9.35	230	221
		9.46	9.88	243	187
	21 d	10	12.66	301	295
		13.57	10.48	287	277
		10.66	11.21	296	288
300 mM	0 d	3.97	1.7	16	15
		3.55	2.76	13	7
		3.39	3.39	14	13
	3 d	4.58	4.49	44	51
		3.29	3.87	24	27
		3.67	4.33	32	53
	6 d	5.53	5.63	95	90
		4.18	4.8	120	105
		4.56	5.57	99	90
	9 d	7.06	5.38	101	106
		7.37	6.21	137	120
		5.95	7.16	129	114
	12 d	8.16	6.29	189	177
		8.57	7.17	260	220
		6.78	8.35	170	180
	15 d	9.16	7.18	250	236
		9.72	8.38	285	235
		7.5	9.32	201	195
	18 d	9.7	7.8	261	245
		10.81	9.48	296	247
		8.25	10.4	357	202
	21 d	10.63	8.54	315	305
		11.84	10.26	321	279
		9.33	11.61	283	293
400 mM	0 d	3.41	3	9	10
		3.49	3.18	16	14
		3.09	4.17	12	17
	3 d	3.81	3.26	27	36
		4.16	3.49	46	26
		3.56	4.59	31	29
	6 d	4.58	4.23	101	91
		5.04	4.24	85	95
		4.22	5.51	92	94
	9 d	5.96	5.16	108	95
		6.51	5.46	97	110
		5.53	7.13	127	98
	12 d	7.04	6.07	176	162
		7.76	6.44	174	178
		6.7	8.77	235	189
	15 d	8.01	6.83	238	306
		8.85	7.36	330	290
		7.37	9.75	259	264
	18 d	8.64	7.67	245	317
		9.78	8.39	337	299
		8.25	10.76	270	289
	21 d	8.32	9.45	267	335
		9.67	9.2	372	305
		9.19	12.04	298	297
500 mM	0 d	3.72	3.23	13	9
		3.24	2.79	10	17
		3.4	3.66	13	15
	3 d	3.49	4	18	15
		3.82	3.48	19	16
		3.41	3.79	16	18
	6 d	3.97	4.46	90	85
		4.45	3.87	93	83
		3.97	4.25	85	72
	9 d	4.94	5.38	95	89
		5.71	4.97	119	98
		5.18	5.38	95	107
	12 d	6.5	6.58	122	102
		6.76	5.81	149	95
		6.09	6.8	111	128
	15 d	7.46	7.54	146	117
		7.84	6.59	187	111
		7.25	8.02	123	180
	18 d	8.52	8.29	152	120
		8.42	7.23	199	135
		7.97	8.75	147	195
	21 d	9.56	9.18	201	191
		9.19	8.03	215	157
		8.6	9.68	184	235
600 mM	0 d	2.94	2.97	10	9
		2.7	4.86	9	10
		3.82	2.93	11	19
	3 d	3.07	2.89	14	9
		2.97	2.9	11	13
		3.69	3.33	13	16
	6 d	2.99	3.17	60	66
		3.27	3.28	64	84
		3.86	3.76	82	105
	9 d	3.55	3.82	75	67
		4.02	4.13	65	85
		4.74	4.13	84	101
	12 d	4.03	4.17	88	85
		4.66	4.79	92	88
		5.34	5.02	95	112
	15 d	4.15	4.44	102	99
		5.15	5.17	102	121
		5.85	5.8	134	152
	18 d	4.5	4.82	110	121
		5.8	5.43	127	135
		6.39	6.72	146	189
	21 d	4.95	5.37	115	122
		6.39	5.9	135	139
		7.28	7.77	155	238

## Sheet: Table S2
Supplementary Table 2. Sequences of forward (F) and reverse (R) primers used in this study
Primer name	List of primers used in this study
	Primers (5'-3')
RT-SpCNGC-F	GGAGCTGCTTGCTGTGAAGT
RT-SpCNGC-R	GGCTCTAGACCCACACACCT
RT-SpNHX-F	GCACTTTGCAGGTCCTCCATC
RT-SpNHX-R	ACCAAGAATCGTGCTGGTAAAGAA
RT-SpAKT-F	ATCGCATTAGCTGCCGCTTT
RT-SpAKT-R	CACAACCTCATTGCCACCCA
RT-SpHKT1-F	AGGTAGGCCAGAACAACAAATCC
RT-SpHKT1-R	CCCTTACATGCAAGAAGTAGGGT
RT-SpGAPDH-F	TTGGCATCGTTGAGGGTCT
RT-SpGAPDH-R	CAGTGGGAACACGGAAAGC

## Sheet: Table S3
Supplementary Table 3. Summary of RNA-Seq data for each sample
Samples		Raw reads	Clean reads	Clean bases	Q30 (%)	GC Content (%)
Root	R_M_1h_1	21790019	21339408	6.4G	91.55	44.38
	R_M_1h_2	22707882	22214135	6.66G	91.37	43.9
	R_M_1h_3	22795710	22303957	6.69G	91.18	43.95
	R_M_21d_1	22319835	21352052	6.41G	94.68	44.35
	R_M_21d_2	20405940	19705719	5.91G	94.78	44.21
	R_M_21d_3	23285195	22358908	6.71G	94.81	44.36
	R_S_1h_1	22832238	22302622	6.69G	91.83	44.13
	R_S_1h_2	20402588	20005455	6G	90.76	44.17
	R_S_1h_3	20634129	20306722	6.09G	91.02	44.12
	R_S_21d_1	21693913	20555005	6.17G	94.34	43.78
	R_S_21d_2	22518949	21437583	6.43G	94.67	43.85
	R_S_21d_3	21968831	20871784	6.26G	94.56	43.79
Basal leaf	L_M_1h_1	22883035	22479806	6.74G	92.12	44.26
	L_M_1h_2	21663614	21277837	6.38G	91.16	44.34
	L_M_1h_3	22491810	22086294	6.63G	91.78	44.38
	L_M_21d_1	22725386	21812903	6.54G	94.9	44.41
	L_M_21d_2	20343456	19599476	5.88G	94.67	44.48
	L_M_21d_3	22345958	21491311	6.45G	93.24	44.97
	L_S_1h_1	22835473	22340244	6.7G	91.95	44.04
	L_S_1h_2	20657760	20104954	6.03G	92.06	44.09
	L_S_1h_3	20655537	20170987	6.05G	92.39	44.14
	L_M_21d_1	20334173	19679215	5.9G	94.75	44.29
	L_M_21d_2	21986356	21101525	6.33G	94.7	44.25
	L_M_21d_3	21523851	20763947	6.23G	93.58	44.39

## Sheet: Table S4
Supplementary Table 4. BUSCO-Summary
Type	Complete(single)	Complete(duplicated)	Fragmented	Missing
Cluster	743(51.6%)	52(3.6%)	280(19.4%)	365(25.4%)
Unigene	743(51.6%)	52(3.6%)	280(19.4%)	365(25.4%)
Trinity	226(15.7%)	794(55.1%)	266(18.5%)	154(10.7%)

## Sheet: Table S5
Supplementary Table 5. DEGs related to ion homeostasis
Gene_id	L_S_1h_readcount	L_S_21d_readcount	R_S_1h_readcount	R_S_21d_readcount	L_M_1h_readcount	L_M_21d_readcount	R_M_1h_readcount	R_M_21d_readcount	L_1h_log2FoldChange	L_21d_log2FoldChange	R_1h_log2FoldChange	R_21d_log2FoldChange	L_1hNR Description	L_21dNR Description	R_1hNR Description	R_21dNR Description	L_1hNT Description	L_21dNT Description	R_1hNT Description	R_21dNT Description	L_1hKO Description	L_21dKO Description	R_1hKO Description	R_21dKO Description	L_1hSwissprot Description	L_21dSwissprot Description	R_1hSwissprot Description	R_21dSwissprot Description	L_1hPFAM description	L_21dPFAM description	R_1hPFAM description	R_21dPFAM description	L_1hBP Description	L_21dBP Description	R_1hBP Description	R_21dBP Description	L_1hMF Description	L_21dMF Description	R_1hMF Description	R_21dMF Description	L_1hCC Description	L_21dCC Description	R_1hCC Description	R_21dCC Description	L_1hKOG Description	L_21dKOG Description	R_1hKOG Description	R_21dKOG Description
Na+ uptake
Glutamate receptor (GLR)
Cluster-51977.13165	0	0	57.0124	383.474	0	0	168.741	145.585	--	--	-1.5703	1.3975	--	--	glutamate receptor 2.8-like [Spinacia oleracea]	glutamate receptor 2.8-like [Spinacia oleracea]	--	--	PREDICTED: Chenopodium quinoa glutamate receptor 2.7-like (LOC110726950), mRNA	PREDICTED: Chenopodium quinoa glutamate receptor 2.7-like (LOC110726950), mRNA	--	--	glutamate receptor, ionotropic, plant	glutamate receptor, ionotropic, plant	--	--	Glutamate receptor 2.2 OS=Arabidopsis thaliana OX=3702 GN=GLR2.2 PE=2 SV=1	Glutamate receptor 2.2 OS=Arabidopsis thaliana OX=3702 GN=GLR2.2 PE=2 SV=1	--	--	Ligated ion channel L-glutamate- and glycine-binding site//Ligand-gated ion channel	Ligated ion channel L-glutamate- and glycine-binding site//Ligand-gated ion channel	--	--	signal transduction//chemical synaptic transmission//ion transport	signal transduction//chemical synaptic transmission//ion transport	--	--	ionotropic glutamate receptor activity//ligand-gated ion channel activity	ionotropic glutamate receptor activity//ligand-gated ion channel activity	--	--	membrane	membrane	--	--	--	--
Cluster-51977.5676	0	0	5.23109	0	0	0	49.2582	105.138	--	--	-3.1902	-9.2789	--	--	Peroxinectin A [Gracilariopsis chorda]	Peroxinectin A [Gracilariopsis chorda]	--	--	--	--	--	--	-	-	--	--	Metabotropic glutamate receptor-like protein E OS=Dictyostelium discoideum OX=44689 GN=grlE PE=2 SV=2	Metabotropic glutamate receptor-like protein E OS=Dictyostelium discoideum OX=44689 GN=grlE PE=2 SV=2	--	--	7 transmembrane sweet-taste receptor of 3 GCPR	7 transmembrane sweet-taste receptor of 3 GCPR	--	--	G protein-coupled receptor signaling pathway	G protein-coupled receptor signaling pathway	--	--	G protein-coupled receptor activity	G protein-coupled receptor activity	--	--	integral component of membrane	integral component of membrane	--	--	--	--
Cluster-51977.32649	0	0	0	92.8318	0	0	0	28.4391	--	--	--	1.7076	--	--	--	glutamate receptor 3.2-like [Chenopodium quinoa]	--	--	--	PREDICTED: Spinacia oleracea glutamate receptor 3.2-like (LOC110786651), mRNA	--	--	--	glutamate receptor, ionotropic, plant	--	--	--	Glutamate receptor 3.2 OS=Arabidopsis thaliana OX=3702 GN=GLR3.2 PE=1 SV=2	--	--	--	--	--	--	--	--	--	--	--	--	--	--	--	--	--	--	--	--
Cluster-51977.87644	0	0	49.1058	0	0	0	18.9855	0	--	--	1.3652	--	--	--	PREDICTED: glutamate receptor 2.6 [Beta vulgaris subsp. vulgaris]	--	--	--	--	--	--	--	glutamate receptor, ionotropic, plant	--	--	--	Glutamate receptor 2.9 OS=Arabidopsis thaliana OX=3702 GN=GLR2.9 PE=2 SV=1	--	--	--	Ligand-gated ion channel	--	--	--	ion transport	--	--	--	ligand-gated ion channel activity	--	--	--	membrane	--	--	--	--	--
Cluster-51977.137910	0	0	0	41.9889	0	0	0	11.5388	--	--	--	1.8601	--	--	--	Glutamate receptor 2.8 like [Actinidia chinensis var. chinensis]	--	--	--	--	--	--	--	glutamate receptor, ionotropic, plant	--	--	--	Glutamate receptor 2.6 OS=Arabidopsis thaliana OX=3702 GN=GLR2.6 PE=2 SV=2	--	--	--	Ligand-gated ion channel	--	--	--	ion transport	--	--	--	ligand-gated ion channel activity	--	--	--	membrane	--	--	--	--
Cluster-51977.74363	0	11.6328	0	0	0	40.591	0	0	--	-1.8015	--	--	--	PREDICTED: glutamate receptor 3.2-like isoform X1 [Beta vulgaris subsp. vulgaris]	--	--	--	--	--	--	--	glutamate receptor, ionotropic, plant	--	--	--	--	--	--	--	--	--	--	--	--	--	--	--	--	--	--	--	--	--	--	--	--	--	--
Cluster-51977.32650	0	0	0	41.3481	0	0	0	7.48845	--	--	--	2.4824	--	--	--	hypothetical protein SOVF_215030 [Spinacia oleracea]	--	--	--	--	--	--	--	glutamate receptor, ionotropic, plant	--	--	--	Glutamate receptor 3.1 OS=Arabidopsis thaliana OX=3702 GN=GLR3.1 PE=2 SV=3	--	--	--	Ligand-gated ion channel//Bacillus/Clostridium GerA spore germination protein//Adenovirus E3B protein//Intracellular septation protein A	--	--	--	spore germination//ion transport	--	--	--	ligand-gated ion channel activity	--	--	--	membrane//integral component of membrane	--	--	--	--
Cluster-51977.17715	0	0	38.6864	0	0	0	5.54066	0	--	--	2.799	--	--	--	PREDICTED: glutamate receptor 3.2 [Beta vulgaris subsp. vulgaris]	--	--	--	PREDICTED: Chenopodium quinoa glutamate receptor 3.2-like (LOC110681841), transcript variant X4, mRNA	--	--	--	glutamate receptor, ionotropic, plant	--	--	--	Glutamate receptor 3.1 OS=Arabidopsis thaliana OX=3702 GN=GLR3.1 PE=2 SV=3	--	--	--	--	--	--	--	--	--	--	--	--	--	--	--	--	--	--	--	--	--
Cluster-40104.0	0	0	9.26801	0	0	0	0	0	--	--	5.8528	--	--	--	hypothetical protein GPECTOR_59g614 [Gonium pectorale]	--	--	--	--	--	--	--	-	--	--	--	Glutamate receptor ionotropic, delta-2 OS=Rattus norvegicus OX=10116 GN=Grid2 PE=1 SV=2	--	--	--	Ligated ion channel L-glutamate- and glycine-binding site//Ligand-gated ion channel	--	--	--	signal transduction//ion transport//chemical synaptic transmission	--	--	--	ionotropic glutamate receptor activity//ligand-gated ion channel activity	--	--	--	membrane	--	--	--	--	--
Cyclic nucleotide-gated ion channel (CNGC)
Cluster-51977.81862	0	1109.06	1056.69	0	0	541.917	499.576	0	--	1.0344	1.0804	--	--	cyclic nucleotide-gated ion channel 1-like [Chenopodium quinoa]	cyclic nucleotide-gated ion channel 1-like [Chenopodium quinoa]	--	--	PREDICTED: Spinacia oleracea cyclic nucleotide-gated ion channel 1-like (LOC110791245), mRNA	PREDICTED: Spinacia oleracea cyclic nucleotide-gated ion channel 1-like (LOC110791245), mRNA	--	--	cyclic nucleotide gated channel, other eukaryote	cyclic nucleotide gated channel, other eukaryote	--	--	Cyclic nucleotide-gated ion channel 1 OS=Arabidopsis thaliana OX=3702 GN=CNGC1 PE=1 SV=1	Cyclic nucleotide-gated ion channel 1 OS=Arabidopsis thaliana OX=3702 GN=CNGC1 PE=1 SV=1	--	--	Spt20 family//Ion transport protein//Myelin basic protein	Spt20 family//Ion transport protein//Myelin basic protein	--	--	transmembrane transport//ion transport	transmembrane transport//ion transport	--	--	ion channel activity//structural constituent of myelin sheath//transcription coregulator activity	ion channel activity//structural constituent of myelin sheath//transcription coregulator activity	--	--	SAGA complex//transcription regulator complex//membrane	SAGA complex//transcription regulator complex//membrane	--	--	--	--	--
Cluster-51977.81878	0	0	795.644	117.475	0	0	207.839	266.619	--	--	1.9346	-1.1817	--	--	hypothetical protein Ahy_B06g085247 isoform B [Arachis hypogaea]	hypothetical protein Ahy_B06g085247 isoform B [Arachis hypogaea]	--	--	PREDICTED: Chenopodium quinoa cyclic nucleotide-gated ion channel 1-like (LOC110725156), transcript variant X2, mRNA	PREDICTED: Chenopodium quinoa cyclic nucleotide-gated ion channel 1-like (LOC110725156), transcript variant X2, mRNA	--	--	-	-	--	--	Cyclic nucleotide-gated ion channel 1 OS=Arabidopsis thaliana OX=3702 GN=CNGC1 PE=1 SV=1	Cyclic nucleotide-gated ion channel 1 OS=Arabidopsis thaliana OX=3702 GN=CNGC1 PE=1 SV=1	--	--	D-tagatose-1,6-bisphosphate aldolase subunit GatZ/KbaZ-like//Ion transport protein	D-tagatose-1,6-bisphosphate aldolase subunit GatZ/KbaZ-like//Ion transport protein	--	--	carbohydrate metabolic process//ion transport//transmembrane transport	carbohydrate metabolic process//ion transport//transmembrane transport	--	--	ion channel activity	ion channel activity	--	--	membrane	membrane	--	--	--	--
Cluster-51977.100764	0	0	0	302.944	0	0	0	607.765	--	--	--	-1.0047	--	--	--	PREDICTED: putative cyclic nucleotide-gated ion channel 8 [Beta vulgaris subsp. vulgaris]	--	--	--	PREDICTED: Beta vulgaris subsp. vulgaris putative cyclic nucleotide-gated ion channel 8 (LOC104892410), mRNA	--	--	--	cyclic nucleotide gated channel, other eukaryote	--	--	--	Putative cyclic nucleotide-gated ion channel 8 OS=Arabidopsis thaliana OX=3702 GN=CNGC8 PE=3 SV=2	--	--	--	Mitotic-spindle organizing gamma-tubulin ring associated//Oxidoreductase NAD-binding domain//Ca2+ regulator and membrane fusion protein Fig1//IQ calmodulin-binding motif//ATP synthase protein 8//Ion transport protein//FtsH Extracellular	--	--	--	transmembrane transport//ATP synthesis coupled proton transport//ion transport//gamma-tubulin complex localization//plasma membrane fusion involved in cytogamy//oxidation-reduction process	--	--	--	protein binding//zinc ion binding//proton transmembrane transporter activity//ATP binding//ion channel activity//metalloendopeptidase activity//oxidoreductase activity	--	--	--	membrane//gamma-tubulin ring complex//integral component of membrane//mitochondrial proton-transporting ATP synthase complex, coupling factor F(o)	--	--	--	--
Cluster-51977.51402	0	0	418.228	0	0	0	131.775	0	--	--	1.6637	--	--	--	PREDICTED: probable cyclic nucleotide-gated ion channel 20, chloroplastic [Lupinus angustifolius]	--	--	--	PREDICTED: Beta vulgaris subsp. vulgaris probable cyclic nucleotide-gated ion channel 20, chloroplastic (LOC104901360), transcript variant X3, mRNA	--	--	--	-	--	--	--	Putative cyclic nucleotide-gated ion channel 19 OS=Arabidopsis thaliana OX=3702 GN=CNGC19 PE=3 SV=1	--	--	--	--	--	--	--	--	--	--	--	--	--	--	--	--	--	--	--	--	--
Cluster-51977.51403	0	0	292.162	0	0	0	108.201	0	--	--	1.4292	--	--	--	probable cyclic nucleotide-gated ion channel 20, chloroplastic isoform X1 [Chenopodium quinoa]	--	--	--	PREDICTED: Chenopodium quinoa probable cyclic nucleotide-gated ion channel 20, chloroplastic (LOC110713251), transcript variant X2, mRNA	--	--	--	cyclic nucleotide gated channel, other eukaryote	--	--	--	Probable cyclic nucleotide-gated ion channel 20, chloroplastic OS=Arabidopsis thaliana OX=3702 GN=CNGC20 PE=2 SV=1	--	--	--	Fungal ATP synthase protein 8 (A6L)//Ion transport protein	--	--	--	ATP synthesis coupled proton transport//ion transport//transmembrane transport	--	--	--	ion channel activity//proton transmembrane transporter activity	--	--	--	mitochondrial proton-transporting ATP synthase complex, coupling factor F(o)//membrane	--	--	--	--	--
Cluster-51977.48744	0	0	42.3925	91.8983	0	0	94.8976	30.0679	--	--	-1.1639	1.6197	--	--	PREDICTED: protein CNGC15b-like [Beta vulgaris subsp. vulgaris]	PREDICTED: protein CNGC15b-like [Beta vulgaris subsp. vulgaris]	--	--	--	--	--	--	cyclic nucleotide gated channel, other eukaryote	cyclic nucleotide gated channel, other eukaryote	--	--	Putative cyclic nucleotide-gated ion channel 15 OS=Arabidopsis thaliana OX=3702 GN=CNGC15 PE=3 SV=1	Putative cyclic nucleotide-gated ion channel 15 OS=Arabidopsis thaliana OX=3702 GN=CNGC15 PE=3 SV=1	--	--	--	--	--	--	--	--	--	--	--	--	--	--	--	--	--	--	--	--
Cluster-51977.96706	0	56.4471	0	0	0	23.7486	0	0	--	1.2432	--	--	--	cyclic nucleotide-gated ion channel 1-like [Chenopodium quinoa]	--	--	--	--	--	--	--	cyclic nucleotide gated channel, other eukaryote	--	--	--	--	--	--	--	--	--	--	--	--	--	--	--	--	--	--	--	--	--	--	--	--	--	--
Cluster-72615.0	0	0	24.0158	0	0	0	0	10.5188	--	--	7.2252	-5.959	--	--	Potassium/sodium hyperpolarization-activated cyclic nucleotide-gated channel 4 [Hondaea fermentalgiana]	Potassium/sodium hyperpolarization-activated cyclic nucleotide-gated channel 4 [Hondaea fermentalgiana]	--	--	--	--	--	--	-	-	--	--	--	--	--	--	Isoprenylcysteine carboxyl methyltransferase (ICMT) family//3-oxo-5-alpha-steroid 4-dehydrogenase	Isoprenylcysteine carboxyl methyltransferase (ICMT) family//3-oxo-5-alpha-steroid 4-dehydrogenase	--	--	lipid metabolic process//C-terminal protein methylation//protein methylation	lipid metabolic process//C-terminal protein methylation//protein methylation	--	--	protein C-terminal S-isoprenylcysteine carboxyl O-methyltransferase activity//oxidoreductase activity, acting on the CH-CH group of donors	protein C-terminal S-isoprenylcysteine carboxyl O-methyltransferase activity//oxidoreductase activity, acting on the CH-CH group of donors	--	--	integral component of membrane	integral component of membrane	--	--	--	--
Cluster-51977.106128	0	0	0	20.2509	0	0	0	7.75823	--	--	--	1.3884	--	--	--	K+-channel ERG [Handroanthus impetiginosus]	--	--	--	PREDICTED: Brachypodium distachyon cyclic nucleotide-gated ion channel 17 (LOC100845062), mRNA	--	--	--	cyclic nucleotide gated channel, other eukaryote	--	--	--	Probable cyclic nucleotide-gated ion channel 14 OS=Arabidopsis thaliana OX=3702 GN=CNGC14 PE=2 SV=2	--	--	--	IQ calmodulin-binding motif	--	--	--	--	--	--	--	protein binding	--	--	--	--	--	--	--	--
Cluster-87720.0	0	0	0	6.41085	0	0	0	20.0726	--	--	--	-1.641	--	--	--	PREDICTED: cyclic nucleotide-gated ion channel 18 [Beta vulgaris subsp. vulgaris]	--	--	--	--	--	--	--	-	--	--	--	Cyclic nucleotide-gated ion channel 18 OS=Arabidopsis thaliana OX=3702 GN=CNGC18 PE=1 SV=1	--	--	--	Ion transport protein	--	--	--	transmembrane transport//ion transport	--	--	--	ion channel activity	--	--	--	membrane	--	--	--	--
Cluster-65544.0	0	0	8.77452	0	0	0	0	5.12546	--	--	5.769	-4.929	--	--	K+-channel ERG and related proteins [Klebsormidium nitens]	K+-channel ERG and related proteins [Klebsormidium nitens]	--	--	--	--	--	--	-	-	--	--	Potassium/sodium hyperpolarization-activated cyclic nucleotide-gated channel 2 OS=Homo sapiens OX=9606 GN=HCN2 PE=1 SV=3	Potassium/sodium hyperpolarization-activated cyclic nucleotide-gated channel 2 OS=Homo sapiens OX=9606 GN=HCN2 PE=1 SV=3	--	--	Ion transport protein	Ion transport protein	--	--	transmembrane transport//ion transport	transmembrane transport//ion transport	--	--	ion channel activity	ion channel activity	--	--	membrane	membrane	--	--	--	--
Cluster-76519.0	0	0	0	0	0	0	0	13.2839	--	--	--	-6.297	--	--	--	60S acidic ribosomal protein [Wolffia arrhiza]	--	--	--	PREDICTED: Oncorhynchus kisutch cyclic nucleotide-gated channel cone photoreceptor subunit alpha-like (LOC109878834), mRNA	--	--	--	large subunit ribosomal protein LP1	--	--	--	60S acidic ribosomal protein P1 OS=Drosophila melanogaster OX=7227 GN=RpLP1 PE=1 SV=2	--	--	--	--	--	--	--	--	--	--	--	--	--	--	--	--	--	--	--	60s acidic ribosomal protein P1
Na+/K+ transporter (HKT)
Cluster-51977.131278	0	0	0	78.6482	0	0	0	1358.76	--	--	--	-4.1136	--	--	--	sodium transporter HKT1 [Sesuvium portulacastrum]	--	--	--	Sesuvium portulacastrum sodium transporter HKT1 mRNA, complete cds	--	--	--	-	--	--	--	Probable cation transporter HKT6 OS=Oryza sativa subsp. japonica OX=39947 GN=HKT6 PE=2 SV=2	--	--	--	Cation transport protein	--	--	--	transmembrane transport//cation transport	--	--	--	cation transmembrane transporter activity	--	--	--	--	--	--	--	Na+/K+ transporter
Cluster-51977.72258	0	0	0	58.8115	0	0	0	569.173	--	--	--	-3.2744	--	--	--	putative potassium-sodium transporter [Mesembryanthemum crystallinum]	--	--	--	--	--	--	--	-	--	--	--	Sodium transporter HKT1 OS=Arabidopsis thaliana OX=3702 GN=HKT1 PE=1 SV=1	--	--	--	Flavivirus capsid protein C//Cation transport protein	--	--	--	cation transport//transmembrane transport	--	--	--	structural molecule activity//cation transmembrane transporter activity	--	--	--	viral capsid	--	--	--	--
Cluster-51977.70693	0	0	0	35.9092	0	0	0	307.403	--	--	--	-3.1004	--	--	--	putative potassium-sodium transporter [Mesembryanthemum crystallinum]	--	--	--	Mesembryanthemum crystallinum putative potassium-sodium transporter mRNA, complete cds	--	--	--	-	--	--	--	Probable cation transporter HKT6 OS=Oryza sativa subsp. japonica OX=39947 GN=HKT6 PE=2 SV=2	--	--	--	Cation transport protein	--	--	--	cation transport//transmembrane transport	--	--	--	cation transmembrane transporter activity	--	--	--	--	--	--	--	Na+/K+ transporter
Cluster-51977.12531	0	0	0	0.616798	0	0	0	15.1436	--	--	--	-4.6243	--	--	--	sodium transporter HKT1 [Sesuvium portulacastrum]	--	--	--	Sesuvium portulacastrum sodium transporter HKT1 mRNA, complete cds	--	--	--	-	--	--	--	Probable cation transporter HKT7 OS=Oryza sativa subsp. japonica OX=39947 GN=HKT7 PE=2 SV=2	--	--	--	Fungal pheromone mating factor STE2 GPCR	--	--	--	response to pheromone//sensory perception of chemical stimulus//G protein-coupled receptor signaling pathway	--	--	--	mating-type factor pheromone receptor activity	--	--	--	membrane	--	--	--	--
Shaker-type K+ channels AKT1
Cluster-51977.102438	0	0	0	111.908	0	0	0	340.188	--	--	--	-1.6052	--	--	--	potassium channel AKT1 [Sesuvium portulacastrum]	--	--	--	Sesuvium portulacastrum potassium channel AKT1 mRNA, complete cds	--	--	--	-	--	--	--	Potassium channel AKT1 OS=Arabidopsis thaliana OX=3702 GN=AKT1 PE=1 SV=2	--	--	--	Ankyrin repeat//F-box-like//Ankyrin repeat//Herpesvirus UL36 tegument protein//Ion transport protein	--	--	--	transmembrane transport//ion transport//viral DNA genome replication//proteolysis	--	--	--	protein binding//ion channel activity//NEDD8-specific protease activity	--	--	--	membrane	--	--	--	--
Cluster-51977.93455	0	0	55.7346	121.491	0	0	121.806	40.6755	--	--	-1.135	1.5776	--	--	PREDICTED: potassium channel AKT1-like [Beta vulgaris subsp. vulgaris]	PREDICTED: potassium channel AKT1-like [Beta vulgaris subsp. vulgaris]	--	--	Mesembryanthemum crystallinum putative potassium channel protein Mkt1p mRNA, complete cds	Mesembryanthemum crystallinum putative potassium channel protein Mkt1p mRNA, complete cds	--	--	-	-	--	--	Potassium channel AKT1 OS=Arabidopsis thaliana OX=3702 GN=AKT1 PE=1 SV=2	Potassium channel AKT1 OS=Arabidopsis thaliana OX=3702 GN=AKT1 PE=1 SV=2	--	--	Interleukin-3	Interleukin-3	--	--	cell population proliferation//immune response//growth//signal transduction	cell population proliferation//immune response//growth//signal transduction	--	--	growth factor activity//interleukin-3 receptor binding	growth factor activity//interleukin-3 receptor binding	--	--	extracellular region//interleukin-3 receptor complex	extracellular region//interleukin-3 receptor complex	--	--	--	--
Cluster-51977.102439	0	0	0	71.3948	0	0	0	235.465	--	--	--	-1.7222	--	--	--	potassium channel AKT1 [Sesuvium portulacastrum]	--	--	--	Sesuvium portulacastrum potassium channel AKT1 mRNA, complete cds	--	--	--	-	--	--	--	Potassium channel AKT1 OS=Arabidopsis thaliana OX=3702 GN=AKT1 PE=1 SV=2	--	--	--	Ankyrin repeat//Ankyrin repeat	--	--	--	--	--	--	--	protein binding	--	--	--	--	--	--	--	--
Cluster-51977.87709	0	0	25.2508	74.1165	0	0	60.7772	25.518	--	--	-1.2702	1.5352	--	--	putative potassium channel protein Mkt1p [Mesembryanthemum crystallinum]	putative potassium channel protein Mkt1p [Mesembryanthemum crystallinum]	--	--	--	--	--	--	-	-	--	--	Potassium channel AKT1 OS=Arabidopsis thaliana OX=3702 GN=AKT1 PE=1 SV=2	Potassium channel AKT1 OS=Arabidopsis thaliana OX=3702 GN=AKT1 PE=1 SV=2	--	--	--	--	--	--	--	--	--	--	--	--	--	--	--	--	--	--	--	--
Cluster-51977.24379	0	33.9343	0	0	0	69.3641	0	0	--	-1.0309	--	--	--	PREDICTED: uncharacterized protein LOC104885380 [Beta vulgaris subsp. vulgaris]	--	--	--	--	--	--	--	-	--	--	--	Potassium channel AKT3 OS=Oryza sativa subsp. japonica OX=39947 GN=Os07g0175400 PE=3 SV=1	--	--	--	--	--	--	--	--	--	--	--	--	--	--	--	--	--	--	--	--	--	--
Cluster-51977.119423	0	0	18.6618	0	0	0	64.254	0	--	--	-1.7804	--	--	--	potassium channel AKT1-like [Chenopodium quinoa]	--	--	--	Mesembryanthemum crystallinum putative potassium channel protein Mkt1p mRNA, complete cds	--	--	--	-	--	--	--	--	--	--	--	--	--	--	--	--	--	--	--	--	--	--	--	--	--	--	--	--	--
Cluster-51977.54399	0	0	1.02971	32.1594	0	0	28.252	4.62482	--	--	-4.6963	2.8141	--	--	putative potassium channel protein Mkt1p [Mesembryanthemum crystallinum]	putative potassium channel protein Mkt1p [Mesembryanthemum crystallinum]	--	--	--	--	--	--	-	-	--	--	Potassium channel AKT1 OS=Oryza sativa subsp. indica OX=39946 GN=AKT1 PE=2 SV=1	Potassium channel AKT1 OS=Oryza sativa subsp. indica OX=39946 GN=AKT1 PE=2 SV=1	--	--	--	--	--	--	--	--	--	--	--	--	--	--	--	--	--	--	--	--
Cluster-51977.118316	0	0	0	41.387	0	0	0	14.935	--	--	--	1.4613	--	--	--	putative potassium channel protein Mkt1p [Mesembryanthemum crystallinum]	--	--	--	Mesembryanthemum crystallinum putative potassium channel protein Mkt1p mRNA, complete cds	--	--	--	-	--	--	--	Potassium channel AKT1 OS=Oryza sativa subsp. japonica OX=39947 GN=AKT1 PE=2 SV=1	--	--	--	--	--	--	--	--	--	--	--	--	--	--	--	--	--	--	--	--
Cluster-52130.0	0	0	17.2604	0	0	0	0	9.10764	--	--	6.7482	-5.7515	--	--	potassium channel AKT1-like [Papaver somniferum]	potassium channel AKT1-like [Papaver somniferum]	--	--	--	--	--	--	-	-	--	--	Cyclic nucleotide-gated cation channel alpha-4 OS=Mus musculus OX=10090 GN=Cnga4 PE=2 SV=1	Cyclic nucleotide-gated cation channel alpha-4 OS=Mus musculus OX=10090 GN=Cnga4 PE=2 SV=1	--	--	--	--	--	--	--	--	--	--	--	--	--	--	--	--	--	--	--	--
Cluster-70524.0	0	0	0	14.705	0	0	0	4.56522	--	--	--	1.6886	--	--	--	serine/threonine-protein kinase SCH9-like [Quercus suber]	--	--	--	Fusarium oxysporum f. sp. lycopersici 4287 AGC/AKT protein kinase mRNA	--	--	--	ribosomal protein S6 kinase beta	--	--	--	Serine/threonine-protein kinase SCH9 OS=Candida albicans (strain SC5314 / ATCC MYA-2876) OX=237561 GN=SCH9 PE=3 SV=2	--	--	--	Protein kinase domain//Protein kinase C terminal domain//Protein tyrosine and serine/threonine kinase	--	--	--	serine family amino acid metabolic process//protein phosphorylation//phosphorylation	--	--	--	protein kinase activity//ATP binding//protein serine/threonine kinase activity	--	--	--	--	--	--	--	Serine/threonine protein kinase
High affinity potassium (HAK)
Cluster-51977.68836	0	0	0	3068.37	0	0	0	1240.82	--	--	--	1.306	--	--	--	high affinity potassium 6 [Sesuvium portulacastrum]	--	--	--	Sesuvium portulacastrum high affinity potassium 6 mRNA, complete cds	--	--	--	KUP system potassium uptake protein	--	--	--	Potassium transporter 6 OS=Arabidopsis thaliana OX=3702 GN=POT6 PE=2 SV=1	--	--	--	K+ potassium transporter	--	--	--	potassium ion transport//potassium ion transmembrane transport	--	--	--	potassium ion transmembrane transporter activity	--	--	--	membrane	--	--	--	--
Cluster-51977.83444	0	0	0	21.0923	0	0	0	8.43065	--	--	--	1.3255	--	--	--	--	--	--	--	Sesuvium portulacastrum high affinity potassium 8 mRNA, complete cds	--	--	--	--	--	--	--	--	--	--	--	K+ potassium transporter	--	--	--	potassium ion transport//potassium ion transmembrane transport	--	--	--	potassium ion transmembrane transporter activity	--	--	--	membrane	--	--	--	--
Aquaporin
Cluster-51977.100439	0	0	13817.5	0	0	0	35130	0	--	--	-1.3463	--	--	--	aquaporin protein 6 [Camellia sinensis]	--	--	--	Mesembryanthemum crystallinum water channel protein MipI (MipI) mRNA, complete cds	--	--	--	aquaporin TIP	--	--	--	Aquaporin TIP1-3 OS=Arabidopsis thaliana OX=3702 GN=TIP1-3 PE=1 SV=1	--	--	--	Major intrinsic protein	--	--	--	transport//transmembrane transport	--	--	--	channel activity	--	--	--	membrane	--	--	--	--	--
Cluster-51977.44303	0	0	11251	0	0	0	26823.4	0	--	--	-1.2535	--	--	--	putative aquaporin PIP2-2 [Triticum urartu]	--	--	--	Mesembryanthemum crystallinum water channel protein MipC mRNA, complete cds	--	--	--	aquaporin PIP	--	--	--	Probable aquaporin PIP2-2 OS=Oryza sativa subsp. japonica OX=39947 GN=PIP2-2 PE=2 SV=1	--	--	--	Major intrinsic protein//Oxidoreductase NAD-binding domain	--	--	--	oxidation-reduction process//transmembrane transport//transport	--	--	--	oxidoreductase activity//channel activity	--	--	--	membrane	--	--	--	--	--
Cluster-51977.65599	15415.6	0	0	0	7232.84	0	0	0	1.0919	--	--	--	plasma membrane intrinsic protein 2 [Sesuvium portulacastrum]	--	--	--	Sesuvium portulacastrum plasma membrane intrinsic protein 2 (AQP1) mRNA, complete cds	--	--	--	aquaporin PIP	--	--	--	Probable aquaporin PIP2-5 OS=Arabidopsis thaliana OX=3702 GN=PIP2-5 PE=1 SV=1	--	--	--	Major intrinsic protein	--	--	--	transport//transmembrane transport	--	--	--	channel activity	--	--	--	membrane	--	--	--	--	--	--	--
Cluster-51977.70411	0	1450.25	2744.94	0	0	3268.18	7602.19	0	--	-1.1722	-1.47	--	--	water channel protein MipK [Mesembryanthemum crystallinum]	water channel protein MipK [Mesembryanthemum crystallinum]	--	--	Mesembryanthemum crystallinum water channel protein MipK (MipK) mRNA, complete cds	Mesembryanthemum crystallinum water channel protein MipK (MipK) mRNA, complete cds	--	--	aquaporin TIP	aquaporin TIP	--	--	Aquaporin TIP2-1 OS=Arabidopsis thaliana OX=3702 GN=TIP2-1 PE=1 SV=2	Aquaporin TIP2-1 OS=Arabidopsis thaliana OX=3702 GN=TIP2-1 PE=1 SV=2	--	--	Major intrinsic protein	Major intrinsic protein	--	--	transport//transmembrane transport	transport//transmembrane transport	--	--	channel activity	channel activity	--	--	membrane	membrane	--	--	--	--	--
Cluster-51977.53002	0	0	0	1766.81	0	0	0	7482.37	--	--	--	-2.0825	--	--	--	Aquaporin PIP2-5 like [Actinidia chinensis var. chinensis]	--	--	--	PREDICTED: Quercus lobata aquaporin PIP2-7-like (LOC115983472), mRNA	--	--	--	aquaporin PIP	--	--	--	Probable aquaporin PIP2-5 OS=Arabidopsis thaliana OX=3702 GN=PIP2-5 PE=1 SV=1	--	--	--	RNA polymerase Rpb2, domain 3//DHHC palmitoyltransferase//Major intrinsic protein//Adipogenin	--	--	--	obsolete acyl-carrier-protein biosynthetic process//transcription, DNA-templated//pyrimidine nucleobase metabolic process//transmembrane transport//transport//fat cell differentiation//purine nucleobase metabolic process	--	--	--	DNA binding//palmitoyltransferase activity//DNA-directed 5'-3' RNA polymerase activity//channel activity	--	--	--	nucleolus//membrane	--	--	--	--
Cluster-51977.73247	0	0	0	2690.99	0	0	0	5824.47	--	--	--	-1.1139	--	--	--	hypothetical protein B456_002G198900 [Gossypium raimondii]	--	--	--	Atriplex canescens aquaporin mRNA, complete cds	--	--	--	aquaporin PIP	--	--	--	Aquaporin PIP-type OS=Atriplex canescens OX=35922 PE=2 SV=1	--	--	--	Major intrinsic protein//Poxvirus A22 protein	--	--	--	transport//transmembrane transport//DNA repair//DNA recombination	--	--	--	hydrolase activity, acting on ester bonds//channel activity//four-way junction DNA binding//magnesium ion binding	--	--	--	membrane	--	--	--	--
Cluster-51977.12271	0	0	1196.4	2069.42	0	0	3599.75	963.687	--	--	-1.5896	1.1018	--	--	water channel protein MipL, partial [Mesembryanthemum crystallinum]	water channel protein MipL, partial [Mesembryanthemum crystallinum]	--	--	Mesembryanthemum crystallinum water channel protein MipL (MipL) mRNA, partial cds	Mesembryanthemum crystallinum water channel protein MipL (MipL) mRNA, partial cds	--	--	aquaporin TIP	aquaporin TIP	--	--	Probable aquaporin TIP2-2 OS=Arabidopsis thaliana OX=3702 GN=TIP2-2 PE=1 SV=2	Probable aquaporin TIP2-2 OS=Arabidopsis thaliana OX=3702 GN=TIP2-2 PE=1 SV=2	--	--	Major intrinsic protein	Major intrinsic protein	--	--	transport//transmembrane transport	transport//transmembrane transport	--	--	channel activity	channel activity	--	--	membrane	membrane	--	--	--	--
Cluster-51977.67341	776.282	0	0	2385.75	352.715	0	0	1134.12	1.1383	--	--	1.0718	probable aquaporin PIP1-4 [Cucurbita pepo subsp. pepo]	--	--	probable aquaporin PIP1-4 [Cucurbita pepo subsp. pepo]	Mesembryanthemum crystallinum MipA (mipA) mRNA, complete cds	--	--	Mesembryanthemum crystallinum MipA (mipA) mRNA, complete cds	aquaporin PIP	--	--	aquaporin PIP	Probable aquaporin PIP-type 7a OS=Pisum sativum OX=3888 GN=TRG-31 PE=2 SV=2	--	--	Probable aquaporin PIP-type 7a OS=Pisum sativum OX=3888 GN=TRG-31 PE=2 SV=2	--	--	--	--	--	--	--	--	--	--	--	--	--	--	--	--	--	--	--	--
Cluster-51977.76736	0	0	0	830.779	0	0	0	2315.66	--	--	--	-1.4794	--	--	--	Aquaporin PIP1-4 like [Actinidia chinensis var. chinensis]	--	--	--	PREDICTED: Beta vulgaris subsp. vulgaris probable aquaporin PIP1-5 (LOC104887314), mRNA	--	--	--	aquaporin PIP	--	--	--	Probable aquaporin PIP1-2 OS=Oryza sativa subsp. japonica OX=39947 GN=PIP1-2 PE=2 SV=3	--	--	--	Major intrinsic protein	--	--	--	transport//transmembrane transport	--	--	--	channel activity	--	--	--	membrane	--	--	--	--
Cluster-51977.68384	0	0	0	1730.08	0	0	0	829.848	--	--	--	1.0585	--	--	--	MipA [Mesembryanthemum crystallinum]	--	--	--	Mesembryanthemum crystallinum MipA (mipA) mRNA, complete cds	--	--	--	aquaporin PIP	--	--	--	Aquaporin PIP1-5 OS=Zea mays OX=4577 GN=PIP1-5 PE=2 SV=1	--	--	--	Major intrinsic protein	--	--	--	transport//transmembrane transport	--	--	--	channel activity	--	--	--	membrane	--	--	--	--
Cluster-51977.44305	0	0	272.061	781.514	0	0	747.301	348.851	--	--	-1.462	1.1634	--	--	Aquaporin PIP2-4 [Dichanthelium oligosanthes]	Aquaporin PIP2-4 [Dichanthelium oligosanthes]	--	--	PREDICTED: Chenopodium quinoa aquaporin PIP2-2-like (LOC110695416), mRNA	PREDICTED: Chenopodium quinoa aquaporin PIP2-2-like (LOC110695416), mRNA	--	--	aquaporin PIP	aquaporin PIP	--	--	Aquaporin PIP2-5 OS=Zea mays OX=4577 GN=PIP2-5 PE=1 SV=1	Aquaporin PIP2-5 OS=Zea mays OX=4577 GN=PIP2-5 PE=1 SV=1	--	--	Major intrinsic protein//ELK domain//Oxidoreductase NAD-binding domain//Reprolysin (M12B) family zinc metalloprotease	Major intrinsic protein//ELK domain//Oxidoreductase NAD-binding domain//Reprolysin (M12B) family zinc metalloprotease	--	--	proteolysis//transport//transmembrane transport//oxidation-reduction process	proteolysis//transport//transmembrane transport//oxidation-reduction process	--	--	metalloendopeptidase activity//oxidoreductase activity//channel activity//DNA binding	metalloendopeptidase activity//oxidoreductase activity//channel activity//DNA binding	--	--	membrane	membrane	--	--	--	--
Cluster-51977.68310	1038.66	0	0	0	474.322	0	0	0	1.1304	--	--	--	plasma membrane intrinsic protein [Dianthus caryophyllus]	--	--	--	PREDICTED: Manihot esculenta aquaporin PIP1-3-like (LOC110627465), mRNA	--	--	--	aquaporin PIP	--	--	--	Probable aquaporin PIP1-4 OS=Arabidopsis thaliana OX=3702 GN=PIP1.4 PE=1 SV=1	--	--	--	Major intrinsic protein	--	--	--	transmembrane transport//transport	--	--	--	channel activity	--	--	--	membrane	--	--	--	--	--	--	--
Cluster-51977.75746	0	91.3641	70.8094	342.197	0	252.147	210.427	170.05	--	-1.4614	-1.5649	1.0068	--	water channel protein MipK [Mesembryanthemum crystallinum]	water channel protein MipK [Mesembryanthemum crystallinum]	water channel protein MipK [Mesembryanthemum crystallinum]	--	PREDICTED: Vigna radiata var. radiata aquaporin TIP2-1-like (LOC106774073), mRNA	PREDICTED: Vigna radiata var. radiata aquaporin TIP2-1-like (LOC106774073), mRNA	PREDICTED: Vigna radiata var. radiata aquaporin TIP2-1-like (LOC106774073), mRNA	--	aquaporin TIP	aquaporin TIP	aquaporin TIP	--	--	--	--	--	Major intrinsic protein	Major intrinsic protein	Major intrinsic protein	--	transport//transmembrane transport	transport//transmembrane transport	transport//transmembrane transport	--	channel activity	channel activity	channel activity	--	membrane	membrane	membrane	--	--	--	--
Cluster-51977.65601	722.976	0	0	0	291.229	0	0	0	1.3116	--	--	--	plasma membrane intrinsic protein 2 [Sesuvium portulacastrum]	--	--	--	Sesuvium portulacastrum plasma membrane intrinsic protein 2 (AQP1) mRNA, complete cds	--	--	--	aquaporin PIP	--	--	--	Probable aquaporin PIP2-5 OS=Arabidopsis thaliana OX=3702 GN=PIP2-5 PE=1 SV=1	--	--	--	Major intrinsic protein	--	--	--	transmembrane transport//transport	--	--	--	channel activity	--	--	--	membrane	--	--	--	--	--	--	--
Cluster-51977.76741	0	0	0	195.089	0	0	0	546.561	--	--	--	-1.4872	--	--	--	probable aquaporin PIP1-2 [Asparagus officinalis]	--	--	--	Mesembryanthemum crystallinum major intrinsic protein homolog (mipD) mRNA, complete cds	--	--	--	aquaporin PIP	--	--	--	Probable aquaporin PIP1-2 OS=Oryza sativa subsp. japonica OX=39947 GN=PIP1-2 PE=2 SV=3	--	--	--	--	--	--	--	--	--	--	--	--	--	--	--	--	--	--	--	--
Cluster-51977.100440	0	0	0	490.022	0	0	0	185.53	--	--	--	1.4012	--	--	--	hypothetical protein DVH24_032779 [Malus domestica]	--	--	--	PREDICTED: Chenopodium quinoa aquaporin TIP1-3-like (LOC110688482), mRNA	--	--	--	aquaporin TIP	--	--	--	Aquaporin TIP1-3 OS=Arabidopsis thaliana OX=3702 GN=TIP1-3 PE=1 SV=1	--	--	--	Major intrinsic protein	--	--	--	transmembrane transport//transport	--	--	--	channel activity	--	--	--	membrane	--	--	--	--
Cluster-51977.70492	0	0	81.4804	174.261	0	0	280.06	71.3538	--	--	-1.7756	1.2903	--	--	aquaporin TIP2-1-like [Chenopodium quinoa]	aquaporin TIP2-1-like [Chenopodium quinoa]	--	--	Mesembryanthemum crystallinum water channel protein MipK (MipK) mRNA, complete cds	Mesembryanthemum crystallinum water channel protein MipK (MipK) mRNA, complete cds	--	--	aquaporin TIP	aquaporin TIP	--	--	Aquaporin TIP2-1 OS=Arabidopsis thaliana OX=3702 GN=TIP2-1 PE=1 SV=2	Aquaporin TIP2-1 OS=Arabidopsis thaliana OX=3702 GN=TIP2-1 PE=1 SV=2	--	--	Major intrinsic protein	Major intrinsic protein	--	--	transmembrane transport//transport	transmembrane transport//transport	--	--	channel activity	channel activity	--	--	membrane	membrane	--	--	--	--
Cluster-51977.11688	0	0	162.706	0	0	0	424.697	0	--	--	-1.3823	--	--	--	probable aquaporin TIP2-2 [Jatropha curcas]	--	--	--	Mesembryanthemum crystallinum water channel protein MipL (MipL) mRNA, partial cds	--	--	--	aquaporin TIP	--	--	--	Probable aquaporin TIP-type OS=Antirrhinum majus OX=4151 GN=DIP PE=2 SV=1	--	--	--	Major intrinsic protein	--	--	--	transmembrane transport//transport	--	--	--	channel activity	--	--	--	membrane	--	--	--	--	--
Cluster-51977.110870	0	75.3878	0	0	0	404.805	0	0	--	-2.419	--	--	--	aquaporin protein 23 [Camellia sinensis]	--	--	--	--	--	--	--	aquaporin-4	--	--	--	Aquaporin-4 OS=Bos taurus OX=9913 GN=AQP4 PE=2 SV=3	--	--	--	Sprouty protein (Spry)//Major intrinsic protein	--	--	--	regulation of signal transduction//transport//transmembrane transport//multicellular organism development	--	--	--	channel activity	--	--	--	membrane	--	--	--	--	--	--
Cluster-51977.63975	0	0	0	327.312	0	0	0	58.8412	--	--	--	2.4799	--	--	--	--	--	--	--	PREDICTED: Eucalyptus grandis aquaporin TIP1-3 (LOC104422516), mRNA	--	--	--	--	--	--	--	--	--	--	--	--	--	--	--	--	--	--	--	--	--	--	--	--	--	--	--	--
Cluster-51977.67774	234.38	0	0	0	103.724	0	0	0	1.1777	--	--	--	plasma membrane intrinsic protein 2 [Sesuvium portulacastrum]	--	--	--	Sesuvium portulacastrum plasma membrane intrinsic protein 2 (AQP1) mRNA, complete cds	--	--	--	aquaporin PIP	--	--	--	Probable aquaporin PIP2-2 OS=Oryza sativa subsp. japonica OX=39947 GN=PIP2-2 PE=2 SV=1	--	--	--	Major intrinsic protein	--	--	--	transmembrane transport//transport	--	--	--	channel activity	--	--	--	membrane	--	--	--	--	--	--	--
Cluster-51977.24600	0	0	206.1	0	0	0	94.9391	0	--	--	1.1165	--	--	--	Major intrinsic protein [Macleaya cordata]	--	--	--	PREDICTED: Chenopodium quinoa probable aquaporin PIP1-4 (LOC110731544), mRNA	--	--	--	aquaporin PIP	--	--	--	Aquaporin PIP1-2 OS=Arabidopsis thaliana OX=3702 GN=PIP1-2 PE=1 SV=1	--	--	--	Major intrinsic protein	--	--	--	transport//transmembrane transport	--	--	--	channel activity	--	--	--	membrane	--	--	--	--	--
Cluster-51977.103811	0	0	42.3073	105.689	0	0	122.072	26.1104	--	--	-1.5294	2.0096	--	--	Putative aquaporin PIP2-1 [Glycine soja]	Putative aquaporin PIP2-1 [Glycine soja]	--	--	Salicornia bigelovii plasma membrane major intrinsic protein (PIP1) mRNA, complete cds	Salicornia bigelovii plasma membrane major intrinsic protein (PIP1) mRNA, complete cds	--	--	aquaporin PIP	aquaporin PIP	--	--	Aquaporin PIP1-1 OS=Oryza sativa subsp. japonica OX=39947 GN=PIP1-1 PE=2 SV=1	Aquaporin PIP1-1 OS=Oryza sativa subsp. japonica OX=39947 GN=PIP1-1 PE=2 SV=1	--	--	--	--	--	--	--	--	--	--	--	--	--	--	--	--	--	--	--	--
Cluster-51977.76739	0	0	0	74.3874	0	0	0	197.752	--	--	--	-1.4119	--	--	--	putative aquaporin PIP1-2 [Ananas comosus]	--	--	--	PREDICTED: Momordica charantia probable aquaporin PIP1-2 (LOC111025877), mRNA	--	--	--	aquaporin PIP	--	--	--	Aquaporin PIP1-5 OS=Zea mays OX=4577 GN=PIP1-5 PE=2 SV=1	--	--	--	Major intrinsic protein	--	--	--	transmembrane transport//transport	--	--	--	channel activity	--	--	--	membrane	--	--	--	--
Cluster-51977.65604	164.716	0	0	31.046	50.1926	0	0	8.52917	1.7108	--	--	1.8748	hypothetical protein EUTSA_v10025940mg [Eutrema salsugineum]	--	--	hypothetical protein EUTSA_v10025940mg [Eutrema salsugineum]	Sesuvium portulacastrum plasma membrane intrinsic protein 2 (AQP1) mRNA, complete cds	--	--	Sesuvium portulacastrum plasma membrane intrinsic protein 2 (AQP1) mRNA, complete cds	aquaporin PIP	--	--	aquaporin PIP	Probable aquaporin PIP2-8 OS=Arabidopsis thaliana OX=3702 GN=PIP2-8 PE=1 SV=1	--	--	Probable aquaporin PIP2-8 OS=Arabidopsis thaliana OX=3702 GN=PIP2-8 PE=1 SV=1	Major intrinsic protein	--	--	Major intrinsic protein	transport//transmembrane transport	--	--	transport//transmembrane transport	channel activity	--	--	channel activity	membrane	--	--	membrane	--	--	--	--
Cluster-51977.62945	0	0	0	42.9784	0	0	0	204.942	--	--	--	-2.2561	--	--	--	aquaporin TIP4-1-like [Chenopodium quinoa]	--	--	--	PREDICTED: Chenopodium quinoa aquaporin TIP4-1-like (LOC110693343), mRNA	--	--	--	aquaporin TIP	--	--	--	Aquaporin TIP4-1 OS=Arabidopsis thaliana OX=3702 GN=TIP4-1 PE=2 SV=1	--	--	--	Major intrinsic protein	--	--	--	transport//transmembrane transport	--	--	--	channel activity	--	--	--	membrane	--	--	--	--
Cluster-51977.41417	0	0	111.187	59.0158	0	0	43.6894	16.5411	--	--	1.3458	1.839	--	--	aquaporin-5-like [Helianthus annuus]	aquaporin-5-like [Helianthus annuus]	--	--	--	--	--	--	aquaporin-4	aquaporin-4	--	--	Aquaporin-4 OS=Mus musculus OX=10090 GN=Aqp4 PE=1 SV=2	Aquaporin-4 OS=Mus musculus OX=10090 GN=Aqp4 PE=1 SV=2	--	--	Major intrinsic protein	Major intrinsic protein	--	--	transmembrane transport//transport	transmembrane transport//transport	--	--	channel activity	channel activity	--	--	membrane	membrane	--	--	Aquaporin (major intrinsic protein family)	Aquaporin (major intrinsic protein family)
Cluster-51977.65607	169.093	0	0	0	35.0426	0	0	0	2.2772	--	--	--	hypothetical protein EUTSA_v10025940mg [Eutrema salsugineum]	--	--	--	Sesuvium portulacastrum plasma membrane intrinsic protein 2 (AQP1) mRNA, complete cds	--	--	--	aquaporin PIP	--	--	--	Probable aquaporin PIP2-8 OS=Arabidopsis thaliana OX=3702 GN=PIP2-8 PE=1 SV=1	--	--	--	Major intrinsic protein	--	--	--	transmembrane transport//transport	--	--	--	channel activity	--	--	--	membrane	--	--	--	--	--	--	--
Cluster-51977.60055	2.97637	80.404	0	0	44.0019	28.6377	0	0	-3.8717	1.4812	--	--	--	--	--	--	PREDICTED: Spinacia oleracea probable aquaporin PIP1-4 (LOC110784976), mRNA	PREDICTED: Spinacia oleracea probable aquaporin PIP1-4 (LOC110784976), mRNA	--	--	--	--	--	--	--	--	--	--	--	--	--	--	--	--	--	--	--	--	--	--	--	--	--	--	--	--	--	--
Cluster-51977.95302	0	0	0	35.5383	0	0	0	118.83	--	--	--	-1.7432	--	--	--	unnamed protein product [Brassica oleracea]	--	--	--	PREDICTED: Daucus carota subsp. sativus aquaporin PIP2-2-like (LOC108209932), mRNA	--	--	--	aquaporin PIP	--	--	--	Aquaporin PIP2-3 OS=Zea mays OX=4577 GN=PIP2-3 PE=2 SV=1	--	--	--	Major intrinsic protein	--	--	--	transmembrane transport//transport	--	--	--	channel activity	--	--	--	membrane	--	--	--	--
Cluster-51977.28508	0	0	6.75664	81.8709	0	0	29.9213	15.1254	--	--	-2.1604	2.4388	--	--	Major intrinsic protein, partial [Corchorus capsularis]	Major intrinsic protein, partial [Corchorus capsularis]	--	--	Sesuvium portulacastrum voucher 14CS8718 (KUN) plastid, complete genome	Sesuvium portulacastrum voucher 14CS8718 (KUN) plastid, complete genome	--	--	aquaporin NIP	aquaporin NIP	--	--	Aquaporin NIP2-2 OS=Oryza sativa subsp. japonica OX=39947 GN=NIP2-2 PE=1 SV=1	Aquaporin NIP2-2 OS=Oryza sativa subsp. japonica OX=39947 GN=NIP2-2 PE=1 SV=1	--	--	Major intrinsic protein	Major intrinsic protein	--	--	transport//transmembrane transport	transport//transmembrane transport	--	--	channel activity	channel activity	--	--	membrane	membrane	--	--	--	--
Cluster-51977.74280	0	0	22.3252	0	0	0	81.9872	0	--	--	-1.8548	--	--	--	aquaporin TIP2-1 [Quercus suber]	--	--	--	Mesembryanthemum crystallinum water channel protein MipK (MipK) mRNA, complete cds	--	--	--	aquaporin TIP	--	--	--	Aquaporin TIP2-1 OS=Arabidopsis thaliana OX=3702 GN=TIP2-1 PE=1 SV=2	--	--	--	Major intrinsic protein	--	--	--	transport//transmembrane transport	--	--	--	channel activity	--	--	--	membrane	--	--	--	--	--
Cluster-51977.76738	18.8181	0	0	0	50.9984	0	0	0	-1.4394	--	--	--	--	--	--	--	PREDICTED: Spinacia oleracea probable aquaporin PIP1-4 (LOC110784976), mRNA	--	--	--	--	--	--	--	--	--	--	--	--	--	--	--	--	--	--	--	--	--	--	--	--	--	--	--	--	--	--	--
Cluster-51977.66722	0	0	0	49.4155	0	0	0	12.04	--	--	--	2.0459	--	--	--	--	--	--	--	PREDICTED: Eucalyptus grandis aquaporin TIP1-3 (LOC104422516), mRNA	--	--	--	--	--	--	--	--	--	--	--	--	--	--	--	--	--	--	--	--	--	--	--	--	--	--	--	--
Cluster-73179.0	0	0	0	25.9611	0	0	0	10.5784	--	--	--	1.3015	--	--	--	hypothetical protein BVRB_2g027750 [Beta vulgaris subsp. vulgaris]	--	--	--	--	--	--	--	aquaporin NIP	--	--	--	Probable aquaporin NIP-type OS=Nicotiana alata OX=4087 PE=2 SV=1	--	--	--	Major intrinsic protein//NADH-ubiquinone oxidoreductase B18 subunit (NDUFB7)//Ribosomal protein L6, N-terminal domain	--	--	--	obsolete electron transport//ubiquinone biosynthetic process//translation//sodium ion transport//ribosome biogenesis//mitochondrial electron transport, NADH to ubiquinone//transport//transmembrane transport	--	--	--	NADH dehydrogenase (ubiquinone) activity//structural constituent of ribosome//channel activity//NADH dehydrogenase activity	--	--	--	ribosome//membrane//mitochondrion	--	--	--	--
Cluster-51977.44304	0	0	0	18.3968	0	0	7.31284	1.36766	--	--	-5.1651	3.7173	--	--	aquaporin PIP [Salvia splendens]	aquaporin PIP [Salvia splendens]	--	--	PREDICTED: Theobroma cacao probable aquaporin PIP2-2 (LOC18586394), mRNA	PREDICTED: Theobroma cacao probable aquaporin PIP2-2 (LOC18586394), mRNA	--	--	aquaporin PIP	aquaporin PIP	--	--	Probable aquaporin PIP2-8 OS=Arabidopsis thaliana OX=3702 GN=PIP2-8 PE=1 SV=1	Probable aquaporin PIP2-8 OS=Arabidopsis thaliana OX=3702 GN=PIP2-8 PE=1 SV=1	--	--	Major intrinsic protein	Major intrinsic protein	--	--	transport//transmembrane transport	transport//transmembrane transport	--	--	channel activity	channel activity	--	--	membrane	membrane	--	--	--	--
Cluster-51977.44306	0	0	1.97751	0	0	0	23.5898	0	--	--	-3.6473	--	--	--	hypothetical protein EUTSA_v10025940mg [Eutrema salsugineum]	--	--	--	PREDICTED: Theobroma cacao probable aquaporin PIP2-2 (LOC18586394), mRNA	--	--	--	aquaporin PIP	--	--	--	Probable aquaporin PIP2-8 OS=Arabidopsis thaliana OX=3702 GN=PIP2-8 PE=1 SV=1	--	--	--	Major intrinsic protein	--	--	--	transmembrane transport//transport	--	--	--	channel activity	--	--	--	membrane	--	--	--	--	--
Cluster-32961.0	0	0	2.71907	0	0	0	19.2068	0	--	--	-2.7653	--	--	--	aquaporin, glycerol transport activity [Chlamydomonas reinhardtii]	--	--	--	--	--	--	--	-	--	--	--	Probable aquaporin TIP1-2 OS=Oryza sativa subsp. japonica OX=39947 GN=TIP1-2 PE=2 SV=1	--	--	--	Major intrinsic protein	--	--	--	transport//transmembrane transport	--	--	--	channel activity	--	--	--	membrane	--	--	--	--	--
Cluster-51977.76722	2.2915	0	0	0	19.1718	0	0	0	-3.0459	--	--	--	probable aquaporin PIP1-2 [Asparagus officinalis]	--	--	--	Vitis vinifera contig VV78X168225.7, whole genome shotgun sequence	--	--	--	aquaporin PIP	--	--	--	Probable aquaporin PIP-type 7a OS=Pisum sativum OX=3888 GN=TRG-31 PE=2 SV=2	--	--	--	--	--	--	--	--	--	--	--	--	--	--	--	--	--	--	--	--	--	--	--
Cluster-49310.0	0	0	0	0	0	0	0	17.1195	--	--	--	-6.6633	--	--	--	aquaporin TIP4-1 [Cucurbita maxima]	--	--	--	--	--	--	--	aquaporin TIP	--	--	--	Aquaporin OS=Haematobia irritans exigua OX=34678 PE=2 SV=1	--	--	--	Major intrinsic protein//CDR ABC transporter	--	--	--	transport//transmembrane transport	--	--	--	ATPase-coupled transmembrane transporter activity//ATP binding//channel activity	--	--	--	membrane//integral component of membrane	--	--	--	Aquaporin (major intrinsic protein family)
Cluster-50693.0	0	0	0	1.54499	0	0	0	14.9627	--	--	--	-3.2889	--	--	--	aquaporin-2-like [Quercus suber]	--	--	--	Fusarium verticillioides 7600 hypothetical protein (FVEG_00363), mRNA	--	--	--	aquaporin TIP	--	--	--	Aquaporin-2 OS=Saccharomyces cerevisiae OX=4932 GN=AQY2 PE=2 SV=1	--	--	--	Major intrinsic protein	--	--	--	transmembrane transport//transport	--	--	--	channel activity	--	--	--	membrane	--	--	--	Aquaporin (major intrinsic protein family)
Cluster-51977.39733	0	0	0	2.46756	0	0	0	12.6346	--	--	--	-2.3625	--	--	--	aquaporin pip2-1 [Nicotiana attenuata]	--	--	--	Gossypium turneri isolate D10-2 chromosome D10_02	--	--	--	aquaporin PIP	--	--	--	Aquaporin PIP-type OS=Atriplex canescens OX=35922 PE=2 SV=1	--	--	--	Major intrinsic protein	--	--	--	transport//transmembrane transport	--	--	--	channel activity	--	--	--	membrane	--	--	--	--
Cluster-51977.53001	0	0	0	2.43311	0	0	0	11.7879	--	--	--	-2.2748	--	--	--	--	--	--	--	PREDICTED: Beta vulgaris subsp. vulgaris aquaporin PIP2-1 (LOC104898695), mRNA	--	--	--	--	--	--	--	--	--	--	--	--	--	--	--	--	--	--	--	--	--	--	--	--	--	--	--	--
Cluster-67620.0	0	0	13.841	0	0	0	0	0	--	--	6.4319	--	--	--	PREDICTED: aquaporin PIP2-7-like [Ipomoea nil]	--	--	--	--	--	--	--	aquaporin PIP	--	--	--	Aquaporin-4 OS=Bos taurus OX=9913 GN=AQP4 PE=2 SV=3	--	--	--	Major intrinsic protein	--	--	--	transmembrane transport//transport	--	--	--	channel activity	--	--	--	membrane	--	--	--	--	--
Cluster-21758.0	0	0	7.16929	0	0	0	0	0	--	--	5.4716	--	--	--	aquaporin NIP1-1-like [Physcomitrella patens]	--	--	--	--	--	--	--	aquaporin NIP	--	--	--	Aquaporin NIP1-1 OS=Arabidopsis thaliana OX=3702 GN=NIP1-1 PE=1 SV=1	--	--	--	Major intrinsic protein	--	--	--	transmembrane transport//transport	--	--	--	channel activity	--	--	--	membrane	--	--	--	--	--
Cluster-45480.0	0	0	0	0	0	0	0	6.37445	--	--	--	-5.233	--	--	--	aquaporin TIP4-1 [Cajanus cajan]	--	--	--	--	--	--	--	aquaporin TIP	--	--	--	Aquaporin OS=Haematobia irritans exigua OX=34678 PE=2 SV=1	--	--	--	Major intrinsic protein	--	--	--	transport//transmembrane transport	--	--	--	channel activity	--	--	--	membrane	--	--	--	Aquaporin (major intrinsic protein family)
Cluster-60843.1	0	0	5.8488	0	0	0	0	0	--	--	5.1843	--	--	--	aquaporin [Thalassiosira pseudonana CCMP1335]	--	--	--	--	--	--	--	-	--	--	--	Glycerol uptake facilitator protein-like 6 OS=Lactobacillus plantarum (strain ATCC BAA-793 / NCIMB 8826 / WCFS1) OX=220668 GN=glpF6 PE=3 SV=1	--	--	--	Major intrinsic protein	--	--	--	transport//transmembrane transport	--	--	--	channel activity	--	--	--	membrane	--	--	--	Aquaporin (major intrinsic protein family)	--
Na+ extrusion and sequestration
Na+/H+ exchanger (NHX)
Cluster-51977.50507	1139.91	0	1258.17	0	467.635	0	550.531	0	1.2854	--	1.1936	--	hypothetical protein BVRB_4g083400 [Beta vulgaris subsp. vulgaris]	--	hypothetical protein BVRB_4g083400 [Beta vulgaris subsp. vulgaris]	--	Mesembryanthemum crystallinum mRNA for Na+/H+ antiporter (nhx3 gene)	--	Mesembryanthemum crystallinum mRNA for Na+/H+ antiporter (nhx3 gene)	--	-	--	-	--	Sodium/hydrogen exchanger 1 OS=Arabidopsis thaliana OX=3702 GN=NHX1 PE=1 SV=2	--	Sodium/hydrogen exchanger 1 OS=Arabidopsis thaliana OX=3702 GN=NHX1 PE=1 SV=2	--	Ferrous iron transport protein B C terminus//Sodium/hydrogen exchanger family	--	Ferrous iron transport protein B C terminus//Sodium/hydrogen exchanger family	--	iron ion transport//cation transport//regulation of pH//transmembrane transport	--	iron ion transport//cation transport//regulation of pH//transmembrane transport	--	solute:proton antiporter activity//ferrous iron transmembrane transporter activity	--	solute:proton antiporter activity//ferrous iron transmembrane transporter activity	--	integral component of membrane	--	integral component of membrane	--	Sodium/hydrogen exchanger protein	--	Sodium/hydrogen exchanger protein	--
Cluster-51977.37461	183.069	0	197.852	0	87.9946	0	85.1835	0	1.0589	--	1.219	--	Na+/H+ antiporter [Mesembryanthemum crystallinum]	--	Na+/H+ antiporter [Mesembryanthemum crystallinum]	--	--	--	--	--	-	--	-	--	Sodium/hydrogen exchanger 3 OS=Arabidopsis thaliana OX=3702 GN=NHX3 PE=1 SV=2	--	Sodium/hydrogen exchanger 3 OS=Arabidopsis thaliana OX=3702 GN=NHX3 PE=1 SV=2	--	--	--	--	--	--	--	--	--	--	--	--	--	--	--	--	--	--	--	--	--
Cluster-51977.50509	56.7509	0	63.7221	0	18.4566	0	11.4885	0	1.6241	--	2.4805	--	Na+/H+ antiporter [Mesembryanthemum crystallinum]	--	Na+/H+ antiporter [Mesembryanthemum crystallinum]	--	Mesembryanthemum crystallinum mRNA for Na+/H+ antiporter (nhx3 gene)	--	Mesembryanthemum crystallinum mRNA for Na+/H+ antiporter (nhx3 gene)	--	-	--	-	--	Sodium/hydrogen exchanger 4 OS=Arabidopsis thaliana OX=3702 GN=NHX4 PE=2 SV=2	--	Sodium/hydrogen exchanger 4 OS=Arabidopsis thaliana OX=3702 GN=NHX4 PE=2 SV=2	--	Sodium/hydrogen exchanger family	--	Sodium/hydrogen exchanger family	--	transmembrane transport//regulation of pH//cation transport	--	transmembrane transport//regulation of pH//cation transport	--	solute:proton antiporter activity	--	solute:proton antiporter activity	--	integral component of membrane	--	integral component of membrane	--	Sodium/hydrogen exchanger protein	--	Sodium/hydrogen exchanger protein	--
Cluster-69520.0	0	0	0	10.1558	0	0	0	0	--	--	--	5.7103	--	--	--	sodium/hydrogen exchanger 8 isoform X2 [Selaginella moellendorffii]	--	--	--	--	--	--	--	-	--	--	--	Sodium/hydrogen exchanger 7 OS=Arabidopsis thaliana OX=3702 GN=NHX7 PE=1 SV=1	--	--	--	Sodium/hydrogen exchanger family	--	--	--	cation transport//regulation of pH//transmembrane transport	--	--	--	solute:proton antiporter activity	--	--	--	integral component of membrane	--	--	--	Sodium/hydrogen exchanger protein
H+-ATPase
Cluster-51977.72274	0	0	0	219.214	0	0	0	98.3697	--	--	--	1.1546	--	--	--	--	--	--	--	Sesuvium portulacastrum plasma membrane H+-ATPase mRNA, complete cds	--	--	--	--	--	--	--	--	--	--	--	--	--	--	--	--	--	--	--	--	--	--	--	--	--	--	--	--
Cluster-51977.106274	0	0	0	153.73	0	0	0	50.593	--	--	--	1.6041	--	--	--	plasma membrane H+-ATPase 10 [Sesuvium portulacastrum]	--	--	--	Sesuvium portulacastrum plasma membrane H+-ATPase 10 mRNA, complete cds	--	--	--	H+-transporting ATPase	--	--	--	ATPase 10, plasma membrane-type OS=Arabidopsis thaliana OX=3702 GN=AHA10 PE=2 SV=2	--	--	--	--	--	--	--	--	--	--	--	--	--	--	--	--	--	--	--	--
Cluster-51977.72273	0	0	0	139.727	0	0	0	52.7319	--	--	--	1.4131	--	--	--	--	--	--	--	Sesuvium portulacastrum plasma membrane H+-ATPase mRNA, complete cds	--	--	--	--	--	--	--	--	--	--	--	--	--	--	--	--	--	--	--	--	--	--	--	--	--	--	--	--
Cluster-51977.150164	0	0	0	174.944	0	0	0	0	--	--	--	9.8178	--	--	--	v-type h-atpase [Ectocarpus siliculosus]	--	--	--	--	--	--	--	V-type H+-transporting ATPase subunit a	--	--	--	V-type proton ATPase subunit a3 OS=Arabidopsis thaliana OX=3702 GN=VHA-a3 PE=1 SV=1	--	--	--	Fibrinogen alpha/beta chain family//V-type ATPase 116kDa subunit family	--	--	--	proton transmembrane transport//signal transduction//platelet activation//protein polymerization	--	--	--	signaling receptor binding//proton transmembrane transporter activity	--	--	--	proton-transporting V-type ATPase, V0 domain//fibrinogen complex	--	--	--	Vacuolar H+-ATPase V0 sector, subunit a
Cluster-41429.0	0	0	14.6646	0	0	0	116.434	0	--	--	-2.9645	--	--	--	vacuolar H(+)-ATPase V0 sector, c/c' subunits [Chlamydomonas reinhardtii]	--	--	--	Volvox carteri f. nagariensis hypothetical protein, mRNA	--	--	--	V-type H+-transporting ATPase 16kDa proteolipid subunit	--	--	--	V-type proton ATPase 16 kDa proteolipid subunit OS=Oryza sativa subsp. japonica OX=39947 GN=VATP-P1 PE=2 SV=1	--	--	--	ATP synthase subunit C//Transcription initiation factor IIA, gamma subunit, helical domain	--	--	--	proton transmembrane transport//transcription initiation from RNA polymerase II promoter	--	--	--	proton transmembrane transporter activity	--	--	--	transcription factor TFIIA complex//proton-transporting two-sector ATPase complex, proton-transporting domain	--	--	--	Vacuolar H+-ATPase V0 sector, subunits c/c'	--
Cluster-55065.0	0	0	4.03745	0	0	0	117.894	0	--	--	-4.8654	--	--	--	low molecular mass early light-induced protein [Volvox carteri f. nagariensis]	--	--	--	Chlamydomonas reinhardtii low molecular mass early light-induced protein (LHL3), mRNA	--	--	--	-	--	--	--	V-type proton ATPase subunit D OS=Arabidopsis thaliana OX=3702 GN=VHA-D PE=1 SV=2	--	--	--	ATP synthase subunit D	--	--	--	transport	--	--	--	ATPase-coupled transmembrane transporter activity	--	--	--	--	--	--	--	Vacuolar H+-ATPase V1 sector, subunit D	--
Cluster-71848.0	0	0	99.0301	0	0	0	0	20.5004	--	--	9.2687	-6.918	--	--	V-type proton ATPase subunit a3-like [Physcomitrella patens]	V-type proton ATPase subunit a3-like [Physcomitrella patens]	--	--	--	--	--	--	V-type H+-transporting ATPase subunit a	V-type H+-transporting ATPase subunit a	--	--	Vacuolar proton translocating ATPase 100 kDa subunit OS=Dictyostelium discoideum OX=44689 GN=vatM PE=1 SV=2	Vacuolar proton translocating ATPase 100 kDa subunit OS=Dictyostelium discoideum OX=44689 GN=vatM PE=1 SV=2	--	--	V-type ATPase 116kDa subunit family	V-type ATPase 116kDa subunit family	--	--	proton transmembrane transport	proton transmembrane transport	--	--	proton transmembrane transporter activity	proton transmembrane transporter activity	--	--	proton-transporting V-type ATPase, V0 domain	proton-transporting V-type ATPase, V0 domain	--	--	Vacuolar H+-ATPase V0 sector, subunit a	Vacuolar H+-ATPase V0 sector, subunit a
Cluster-72073.0	0	0	72.9932	0	0	0	0.610873	15.3659	--	--	6.9661	-6.4982	--	--	V-type proton ATPase 16 kDa proteolipid subunit-like [Quercus suber]	V-type proton ATPase 16 kDa proteolipid subunit-like [Quercus suber]	--	--	--	--	--	--	V-type H+-transporting ATPase 16kDa proteolipid subunit	V-type H+-transporting ATPase 16kDa proteolipid subunit	--	--	V-type proton ATPase proteolipid subunit OS=Dictyostelium discoideum OX=44689 GN=vatP PE=2 SV=1	V-type proton ATPase proteolipid subunit OS=Dictyostelium discoideum OX=44689 GN=vatP PE=2 SV=1	--	--	ATP synthase subunit C	ATP synthase subunit C	--	--	proton transmembrane transport	proton transmembrane transport	--	--	proton transmembrane transporter activity	proton transmembrane transporter activity	--	--	proton-transporting two-sector ATPase complex, proton-transporting domain	proton-transporting two-sector ATPase complex, proton-transporting domain	--	--	Vacuolar H+-ATPase V0 sector, subunits c/c'	Vacuolar H+-ATPase V0 sector, subunits c/c'
Cluster-68897.0	0	0	8.15693	0	0	0	75.3914	0	--	--	-3.2124	--	--	--	hypothetical protein CEUSTIGMA_g11775.t1 [Chlamydomonas eustigma]	--	--	--	Chlamydomonas reinhardtii vacuolar ATP synthase, subunit A (ATPvA1), mRNA	--	--	--	V-type H+-transporting ATPase subunit A	--	--	--	V-type proton ATPase catalytic subunit A isoform 1 OS=Acetabularia acetabulum OX=35845 PE=2 SV=1	--	--	--	ATP synthase alpha/beta family, nucleotide-binding domain//ATP synthase alpha/beta family, beta-barrel domain	--	--	--	ATP metabolic process//proton transmembrane transport	--	--	--	ATP binding	--	--	--	--	--	--	--	Vacuolar H+-ATPase V1 sector, subunit A	--
Cluster-49817.1	0	0	7.62136	0	0	0	63.0987	0	--	--	-3.0719	--	--	--	hypothetical protein CEUSTIGMA_g5487.t1 [Chlamydomonas eustigma]	--	--	--	Chlamydomonas reinhardtii vacuolar ATP synthase subunit B (ATPvB), mRNA	--	--	--	V-type H+-transporting ATPase subunit B	--	--	--	V-type proton ATPase subunit B 1 OS=Acetabularia acetabulum OX=35845 PE=2 SV=1	--	--	--	ATP synthase alpha/beta family, beta-barrel domain//Sugar efflux transporter for intercellular exchange//ATP synthase alpha/beta family, nucleotide-binding domain	--	--	--	ATP metabolic process//proton transmembrane transport	--	--	--	ATP binding	--	--	--	integral component of membrane	--	--	--	Vacuolar H+-ATPase V1 sector, subunit B	--
Cluster-56027.0	0	0	5.51976	0	0	0	54.8695	0	--	--	-3.3116	--	--	--	hypothetical protein CHLRE_17g734500v5 [Chlamydomonas reinhardtii]	--	--	--	Micromonas commoda H+-or Na+-translocating f-type, v-type and A-type ATPase superfamily mRNA	--	--	--	V-type H+-transporting ATPase subunit E	--	--	--	V-type proton ATPase subunit E1 OS=Arabidopsis thaliana OX=3702 GN=VHA-E1 PE=1 SV=2	--	--	--	ATP synthase (E/31 kDa) subunit//Conotoxin	--	--	--	proton transmembrane transport//oxidative phosphorylation//transport//pathogenesis	--	--	--	ion channel inhibitor activity//proton-transporting ATPase activity, rotational mechanism	--	--	--	extracellular region//proton-transporting two-sector ATPase complex, catalytic domain	--	--	--	Vacuolar H+-ATPase V1 sector, subunit E	--
Cluster-62936.0	0	0	42.099	0	0	0	0	17.0301	--	--	8.0329	-6.6579	--	--	hypothetical protein CBR_g26471 [Chara braunii]	hypothetical protein CBR_g26471 [Chara braunii]	--	--	Phycomyces blakesleeanus NRRL 1555(-) hypothetical protein mRNA	Phycomyces blakesleeanus NRRL 1555(-) hypothetical protein mRNA	--	--	V-type H+-transporting ATPase subunit B	V-type H+-transporting ATPase subunit B	--	--	V-type proton ATPase subunit B, brain isoform OS=Bos taurus OX=9913 GN=ATP6V1B2 PE=1 SV=3	V-type proton ATPase subunit B, brain isoform OS=Bos taurus OX=9913 GN=ATP6V1B2 PE=1 SV=3	--	--	ATP synthase alpha/beta family, nucleotide-binding domain//ATP synthase alpha/beta family, beta-barrel domain	ATP synthase alpha/beta family, nucleotide-binding domain//ATP synthase alpha/beta family, beta-barrel domain	--	--	proton transmembrane transport//ATP metabolic process	proton transmembrane transport//ATP metabolic process	--	--	ATP binding	ATP binding	--	--	--	--	--	--	Vacuolar H+-ATPase V1 sector, subunit B	Vacuolar H+-ATPase V1 sector, subunit B
Cluster-51977.143472	0	0	2.10043	0	0	0	20.7385	31.7011	--	--	-3.2579	-7.5487	--	--	hypothetical protein GUITHDRAFT_97260 [Guillardia theta CCMP2712]	hypothetical protein GUITHDRAFT_97260 [Guillardia theta CCMP2712]	--	--	PREDICTED: Galleria mellonella V-type proton ATPase subunit B (LOC113514290), mRNA	PREDICTED: Galleria mellonella V-type proton ATPase subunit B (LOC113514290), mRNA	--	--	V-type H+-transporting ATPase subunit B	V-type H+-transporting ATPase subunit B	--	--	V-type proton ATPase subunit B OS=Heliothis virescens OX=7102 GN=VHA55 PE=2 SV=1	V-type proton ATPase subunit B OS=Heliothis virescens OX=7102 GN=VHA55 PE=2 SV=1	--	--	ATP synthase alpha/beta family, nucleotide-binding domain//ATP synthase alpha/beta family, beta-barrel domain	ATP synthase alpha/beta family, nucleotide-binding domain//ATP synthase alpha/beta family, beta-barrel domain	--	--	proton transmembrane transport//ATP metabolic process	proton transmembrane transport//ATP metabolic process	--	--	ATP binding	ATP binding	--	--	--	--	--	--	Vacuolar H+-ATPase V1 sector, subunit B	Vacuolar H+-ATPase V1 sector, subunit B
Cluster-51977.3412	0	0	4.98461	0	0	0	47.1896	0	--	--	-3.2152	--	--	--	hypothetical protein CEUSTIGMA_g654.t1 [Chlamydomonas eustigma]	--	--	--	Chlamydomonas reinhardtii vacuolar proton translocating ATPase subunit A (ATPvA2), partial mRNA	--	--	--	V-type H+-transporting ATPase subunit a	--	--	--	V-type proton ATPase subunit a3 OS=Arabidopsis thaliana OX=3702 GN=VHA-a3 PE=1 SV=1	--	--	--	DASH complex subunit Dam1//ABC transporter C-terminal domain//V-type ATPase 116kDa subunit family	--	--	--	proton transmembrane transport//attachment of spindle microtubules to kinetochore	--	--	--	DNA binding//proton transmembrane transporter activity	--	--	--	mitotic spindle//DASH complex//proton-transporting V-type ATPase, V0 domain	--	--	--	Vacuolar H+-ATPase V0 sector, subunit a	--
Cluster-51977.60180	0	0	0	33.1337	0	0	0	15.667	--	--	--	1.0733	--	--	--	--	--	--	--	PREDICTED: Chenopodium quinoa V-type proton ATPase catalytic subunit A-like (LOC110699516), mRNA	--	--	--	V-type H+-transporting ATPase subunit A	--	--	--	V-type proton ATPase catalytic subunit A OS=Arabidopsis thaliana OX=3702 GN=VHA-A PE=1 SV=1	--	--	--	Protein of unknown function (DUF1681)//ATP synthase alpha/beta family, nucleotide-binding domain	--	--	--	endocytosis	--	--	--	ATP binding	--	--	--	membrane	--	--	--	Vacuolar H+-ATPase V1 sector, subunit A
Cluster-58912.0	0	0	35.0532	0	0	0	0	12.5498	--	--	7.7694	-6.2162	--	--	predicted protein [Hordeum vulgare subsp. vulgare]	predicted protein [Hordeum vulgare subsp. vulgare]	--	--	Jakobida sp. TP-2015d V-type proton ATPase catalytic subunit A (vata) mRNA, complete cds	Jakobida sp. TP-2015d V-type proton ATPase catalytic subunit A (vata) mRNA, complete cds	--	--	V-type H+-transporting ATPase subunit A	V-type H+-transporting ATPase subunit A	--	--	V-type proton ATPase catalytic subunit A isoform 2 OS=Drosophila melanogaster OX=7227 GN=Vha68-2 PE=1 SV=2	V-type proton ATPase catalytic subunit A isoform 2 OS=Drosophila melanogaster OX=7227 GN=Vha68-2 PE=1 SV=2	--	--	ATP synthase alpha/beta family, nucleotide-binding domain//ATP synthase alpha/beta family, beta-barrel domain	ATP synthase alpha/beta family, nucleotide-binding domain//ATP synthase alpha/beta family, beta-barrel domain	--	--	ATP metabolic process//proton transmembrane transport	ATP metabolic process//proton transmembrane transport	--	--	ATP binding	ATP binding	--	--	--	--	--	--	Vacuolar H+-ATPase V1 sector, subunit A	Vacuolar H+-ATPase V1 sector, subunit A
Cluster-67078.0	0	0	0.370578	0	0	0	16.7042	30.0695	--	--	-5.3947	-7.4756	--	--	V-type proton ATPase catalytic subunit A-like [Cucurbita moschata]	V-type proton ATPase catalytic subunit A-like [Cucurbita moschata]	--	--	Schizosaccharomyces octosporus yFS286 V-type ATPase subunit A mRNA	Schizosaccharomyces octosporus yFS286 V-type ATPase subunit A mRNA	--	--	V-type H+-transporting ATPase subunit A	V-type H+-transporting ATPase subunit A	--	--	V-type proton ATPase catalytic subunit A OS=Arabidopsis thaliana OX=3702 GN=VHA-A PE=1 SV=1	V-type proton ATPase catalytic subunit A OS=Arabidopsis thaliana OX=3702 GN=VHA-A PE=1 SV=1	--	--	ATP synthase alpha/beta family, nucleotide-binding domain//ATP synthase alpha/beta family, beta-barrel domain	ATP synthase alpha/beta family, nucleotide-binding domain//ATP synthase alpha/beta family, beta-barrel domain	--	--	ATP metabolic process//proton transmembrane transport	ATP metabolic process//proton transmembrane transport	--	--	ATP binding	ATP binding	--	--	--	--	--	--	Vacuolar H+-ATPase V1 sector, subunit A	Vacuolar H+-ATPase V1 sector, subunit A
Cluster-51977.3729	0	0	0	46.0721	0	0	0	0.372852	--	--	--	6.9307	--	--	--	ATPase, V0 complex, subunit D [Fragilariopsis cylindrus CCMP1102]	--	--	--	--	--	--	--	V-type H+-transporting ATPase subunit d	--	--	--	Probable V-type proton ATPase subunit d OS=Oryza sativa subsp. japonica OX=39947 GN=Os01g0587000 PE=2 SV=1	--	--	--	--	--	--	--	--	--	--	--	--	--	--	--	--	--	--	--	Vacuolar H+-ATPase V0 sector, subunit d
Cluster-51977.75761	34.3565	0	0	0	9.57151	0	0	0	1.8367	--	--	--	--	--	--	--	PREDICTED: Beta vulgaris subsp. vulgaris V-type proton ATPase subunit c''2 (LOC104887714), mRNA	--	--	--	V-type H+-transporting ATPase 21kDa proteolipid subunit	--	--	--	--	--	--	--	ATP synthase subunit C	--	--	--	proton transmembrane transport	--	--	--	proton transmembrane transporter activity	--	--	--	proton-transporting two-sector ATPase complex, proton-transporting domain	--	--	--	Vacuolar H+-ATPase V0 sector, subunit c''	--	--	--
Cluster-55908.0	0	0	31.4725	0	0	0	0.284995	10.6197	--	--	6.6537	-5.9691	--	--	V-type proton ATPase subunit H [Helianthus annuus]	V-type proton ATPase subunit H [Helianthus annuus]	--	--	--	--	--	--	V-type H+-transporting ATPase subunit H	V-type H+-transporting ATPase subunit H	--	--	V-type proton ATPase subunit H OS=Dictyostelium discoideum OX=44689 GN=vatH PE=1 SV=1	V-type proton ATPase subunit H OS=Dictyostelium discoideum OX=44689 GN=vatH PE=1 SV=1	--	--	V-ATPase subunit H//Diaphanous GTPase-binding Domain//V-ATPase subunit H//Transcription factor TFIIB repeat//Armadillo/beta-catenin-like repeat//HEAT repeat	V-ATPase subunit H//Diaphanous GTPase-binding Domain//V-ATPase subunit H//Transcription factor TFIIB repeat//Armadillo/beta-catenin-like repeat//HEAT repeat	--	--	oxidative phosphorylation//proton transmembrane transport//actin cytoskeleton organization	oxidative phosphorylation//proton transmembrane transport//actin cytoskeleton organization	--	--	actin binding//TBP-class protein binding//Rho GTPase binding//protein binding//proton-transporting ATPase activity, rotational mechanism	actin binding//TBP-class protein binding//Rho GTPase binding//protein binding//proton-transporting ATPase activity, rotational mechanism	--	--	vacuolar proton-transporting V-type ATPase, V1 domain	vacuolar proton-transporting V-type ATPase, V1 domain	--	--	Vacuolar H+-ATPase V1 sector, subunit H	Vacuolar H+-ATPase V1 sector, subunit H
Cluster-40537.0	0	0	4.65516	0	0	0	35.7455	0	--	--	-2.9781	--	--	--	vacuolar H+ ATPase V0 sector, subunit D [Chlamydomonas reinhardtii]	--	--	--	Chlamydomonas reinhardtii vacuolar H+ ATPase V0 sector, subunit D (ATPvD1), partial mRNA	--	--	--	V-type H+-transporting ATPase subunit d	--	--	--	V-type proton ATPase subunit d1 OS=Arabidopsis thaliana OX=3702 GN=VHA-d1 PE=2 SV=1	--	--	--	--	--	--	--	--	--	--	--	--	--	--	--	--	--	--	--	Vacuolar H+-ATPase V0 sector, subunit d	--
Cluster-51977.141364	0	0	1.97739	0	0	0	36.9418	0	--	--	-4.1299	--	--	--	hypothetical protein CEUSTIGMA_g8982.t1 [Chlamydomonas eustigma]	--	--	--	--	--	--	--	V-type H+-transporting ATPase subunit G	--	--	--	V-type proton ATPase subunit G 1 OS=Nicotiana tabacum OX=4097 GN=VATG1 PE=3 SV=1	--	--	--	Nodulation protein NolV//Outer membrane protein (OmpH-like)//Vacuolar (H+)-ATPase G subunit//ATP synthase B/B' CF(0)	--	--	--	ATP synthesis coupled proton transport//nodulation//transport//proton transmembrane transport	--	--	--	proton transmembrane transporter activity//unfolded protein binding//ATPase-coupled transmembrane transporter activity	--	--	--	proton-transporting ATP synthase complex, coupling factor F(o)//vacuolar proton-transporting V-type ATPase complex	--	--	--	Vacuolar H+-ATPase V1 sector, subunit G	--
Cluster-51977.140086	0	0	28.1365	0	0	0	0	8.29374	--	--	7.4501	-5.6065	--	--	hypothetical protein GUITHDRAFT_96472 [Guillardia theta CCMP2712]	hypothetical protein GUITHDRAFT_96472 [Guillardia theta CCMP2712]	--	--	--	--	--	--	V-type H+-transporting ATPase subunit d	V-type H+-transporting ATPase subunit d	--	--	V-type proton ATPase subunit d OS=Dictyostelium discoideum OX=44689 GN=vatD-1 PE=1 SV=2	V-type proton ATPase subunit d OS=Dictyostelium discoideum OX=44689 GN=vatD-1 PE=1 SV=2	--	--	Uncharacterized protein family UPF0004	Uncharacterized protein family UPF0004	--	--	--	--	--	--	4 iron, 4 sulfur cluster binding//methylthiotransferase activity	4 iron, 4 sulfur cluster binding//methylthiotransferase activity	--	--	--	--	--	--	Vacuolar H+-ATPase V0 sector, subunit d	Vacuolar H+-ATPase V0 sector, subunit d
Cluster-30221.0	0	0	4.90153	0	0	0	27.4746	0	--	--	-2.4518	--	--	--	hypothetical protein GPECTOR_8g212 [Gonium pectorale]	--	--	--	PREDICTED: Drosophila ficusphila V-type proton ATPase 21 kDa proteolipid subunit (LOC108098919), mRNA	--	--	--	V-type H+-transporting ATPase 21kDa proteolipid subunit	--	--	--	V-type proton ATPase subunit c''2 OS=Arabidopsis thaliana OX=3702 GN=VHA-c''2 PE=1 SV=1	--	--	--	TRAF-type zinc finger//ATP synthase subunit C	--	--	--	proton transmembrane transport	--	--	--	zinc ion binding//proton transmembrane transporter activity	--	--	--	proton-transporting two-sector ATPase complex, proton-transporting domain	--	--	--	Vacuolar H+-ATPase V0 sector, subunit c''	--
Cluster-68292.0	0	0	0	31.2398	0	0	0	0.745704	--	--	--	5.4728	--	--	--	Proton pump [Phytophthora nicotianae]	--	--	--	Dictyostelium fasciculatum vacuolar proton ATPase (vatM) mRNA, complete cds	--	--	--	V-type H+-transporting ATPase subunit a	--	--	--	V-type proton ATPase subunit a2 OS=Arabidopsis thaliana OX=3702 GN=VHA-a2 PE=1 SV=1	--	--	--	V-type ATPase 116kDa subunit family	--	--	--	proton transmembrane transport	--	--	--	proton transmembrane transporter activity	--	--	--	proton-transporting V-type ATPase, V0 domain	--	--	--	Vacuolar H+-ATPase V0 sector, subunit a
Cluster-51977.76563	5.40915	0	0	0	24.2615	0	0	0	-2.1744	--	--	--	putative vacuolar ATPase subunit 100 kDa subunit [Mesembryanthemum crystallinum]	--	--	--	Mesembryanthemum crystallinum mRNA for putative vacuolar ATPase subunit 100 kDa subunit (vpha-a gene)	--	--	--	V-type H+-transporting ATPase subunit a	--	--	--	V-type proton ATPase subunit a3 OS=Arabidopsis thaliana OX=3702 GN=VHA-a3 PE=1 SV=1	--	--	--	V-type ATPase 116kDa subunit family	--	--	--	proton transmembrane transport	--	--	--	proton transmembrane transporter activity	--	--	--	proton-transporting V-type ATPase, V0 domain	--	--	--	Vacuolar H+-ATPase V0 sector, subunit a	--	--	--
Cluster-37520.0	0	0	3.25423	0	0	0	25.5669	0	--	--	-2.9589	--	--	--	hypothetical protein CEUSTIGMA_g9849.t1 [Chlamydomonas eustigma]	--	--	--	Chlamydomonas reinhardtii vacuolar ATP synthase subunit H (ATPvH), mRNA	--	--	--	V-type H+-transporting ATPase subunit H	--	--	--	V-type proton ATPase subunit H OS=Arabidopsis thaliana OX=3702 GN=VHA-H PE=1 SV=1	--	--	--	Armadillo/beta-catenin-like repeat//V-ATPase subunit H//HEAT repeat//V-ATPase subunit H	--	--	--	proton transmembrane transport//oxidative phosphorylation	--	--	--	protein binding//proton-transporting ATPase activity, rotational mechanism	--	--	--	vacuolar proton-transporting V-type ATPase, V1 domain	--	--	--	Vacuolar H+-ATPase V1 sector, subunit H	--
Cluster-51977.8419	0	0	0.329565	0	0	0	13.7294	13.9633	--	--	-5.1123	-6.3695	--	--	V-type proton ATPase subunit E-like [Papaver somniferum]	V-type proton ATPase subunit E-like [Papaver somniferum]	--	--	--	--	--	--	V-type H+-transporting ATPase subunit E	V-type H+-transporting ATPase subunit E	--	--	V-type proton ATPase subunit E OS=Manduca sexta OX=7130 GN=VHA26 PE=2 SV=1	V-type proton ATPase subunit E OS=Manduca sexta OX=7130 GN=VHA26 PE=2 SV=1	--	--	Arginase family//ATP synthase B/B' CF(0)//Vacuolar protein sorting-associated protein 35//ATP synthase (E/31 kDa) subunit	Arginase family//ATP synthase B/B' CF(0)//Vacuolar protein sorting-associated protein 35//ATP synthase (E/31 kDa) subunit	--	--	retrograde transport, endosome to Golgi//protein transport//oxidative phosphorylation//proton transmembrane transport//ATP synthesis coupled proton transport	retrograde transport, endosome to Golgi//protein transport//oxidative phosphorylation//proton transmembrane transport//ATP synthesis coupled proton transport	--	--	proton-transporting ATPase activity, rotational mechanism//proton transmembrane transporter activity//metal ion binding	proton-transporting ATPase activity, rotational mechanism//proton transmembrane transporter activity//metal ion binding	--	--	proton-transporting two-sector ATPase complex, catalytic domain//proton-transporting ATP synthase complex, coupling factor F(o)//retromer, cargo-selective complex	proton-transporting two-sector ATPase complex, catalytic domain//proton-transporting ATP synthase complex, coupling factor F(o)//retromer, cargo-selective complex	--	--	Vacuolar H+-ATPase V1 sector, subunit E	Vacuolar H+-ATPase V1 sector, subunit E
Cluster-35439.0	0	0	27.2303	0	0	0	0	0	--	--	7.4015	--	--	--	V-type proton ATPase proteolipid subunit [Aphanomyces astaci]	--	--	--	Naegleria gruberi predicted protein, mRNA	--	--	--	V-type H+-transporting ATPase 16kDa proteolipid subunit	--	--	--	V-type proton ATPase 16 kDa proteolipid subunit OS=Chrysotila carterae OX=13221 GN=VAP PE=2 SV=1	--	--	--	Tetracyclin repressor-like, C-terminal domain//ATP synthase subunit C//Bacillus/Clostridium GerA spore germination protein	--	--	--	spore germination//negative regulation of transcription, DNA-templated//proton transmembrane transport	--	--	--	proton transmembrane transporter activity	--	--	--	integral component of membrane//proton-transporting two-sector ATPase complex, proton-transporting domain	--	--	--	Vacuolar H+-ATPase V0 sector, subunits c/c'	--
Cluster-12058.1	0	0	0	25.853	0	0	0	1.02917	--	--	--	4.6197	--	--	--	V-type proton ATPase catalytic subunit A [Symbiodinium microadriaticum]	--	--	--	Tetrahymena thermophila SB210 vacuolar H+-ATPase A subunit partial mRNA	--	--	--	V-type H+-transporting ATPase subunit A	--	--	--	V-type proton ATPase catalytic subunit A OS=Plasmodium falciparum (isolate 3D7) OX=36329 GN=vapA PE=1 SV=1	--	--	--	ATP synthase alpha/beta family, beta-barrel domain//ATP synthase alpha/beta family, nucleotide-binding domain	--	--	--	ATP metabolic process//proton transmembrane transport	--	--	--	ATP binding	--	--	--	--	--	--	--	Vacuolar H+-ATPase V1 sector, subunit A
Cluster-52468.0	0	0	22.2443	0	0	0	0	4.18325	--	--	7.1167	-4.6304	--	--	hypothetical protein PHAVU_004G070900g [Phaseolus vulgaris]	hypothetical protein PHAVU_004G070900g [Phaseolus vulgaris]	--	--	--	--	--	--	V-type H+-transporting ATPase subunit C	V-type H+-transporting ATPase subunit C	--	--	V-type proton ATPase subunit C 1-A OS=Danio rerio OX=7955 GN=atp6v1c1a PE=2 SV=1	V-type proton ATPase subunit C 1-A OS=Danio rerio OX=7955 GN=atp6v1c1a PE=2 SV=1	--	--	Leucine-rich repeats of kinetochore protein Cenp-F/LEK1//V-ATPase subunit C//Ribosomal L29 protein//Baculovirus polyhedron envelope protein, PEP, C terminus//Kinetochore complex Fta4 of Sim4 subunit, or CENP-50//Syntaxin 6, N-terminal	Leucine-rich repeats of kinetochore protein Cenp-F/LEK1//V-ATPase subunit C//Ribosomal L29 protein//Baculovirus polyhedron envelope protein, PEP, C terminus//Kinetochore complex Fta4 of Sim4 subunit, or CENP-50//Syntaxin 6, N-terminal	--	--	Golgi vesicle transport//translation//ribosome biogenesis//proton transmembrane transport	Golgi vesicle transport//translation//ribosome biogenesis//proton transmembrane transport	--	--	protein homodimerization activity//structural constituent of ribosome//proton transmembrane transporter activity//dynein complex binding//structural molecule activity//transcription factor binding	protein homodimerization activity//structural constituent of ribosome//proton transmembrane transporter activity//dynein complex binding//structural molecule activity//transcription factor binding	--	--	viral envelope//membrane//viral capsid//transcription regulator complex//ribosome//Mis6-Sim4 complex//proton-transporting V-type ATPase, V1 domain	viral envelope//membrane//viral capsid//transcription regulator complex//ribosome//Mis6-Sim4 complex//proton-transporting V-type ATPase, V1 domain	--	--	Vacuolar H+-ATPase V1 sector, subunit C	Vacuolar H+-ATPase V1 sector, subunit C
Cluster-30687.0	0	0	3.91389	0	0	0	21.9767	0	--	--	-2.4652	--	--	--	hypothetical protein CHLRE_06g250250v5 [Chlamydomonas reinhardtii]	--	--	--	--	--	--	--	V-type H+-transporting ATPase subunit C	--	--	--	V-type proton ATPase subunit C OS=Arabidopsis thaliana OX=3702 GN=VHA-C PE=1 SV=1	--	--	--	Replication factor A protein 3//V-ATPase subunit C	--	--	--	DNA replication//DNA repair//DNA recombination//proton transmembrane transport	--	--	--	proton transmembrane transporter activity//DNA binding	--	--	--	proton-transporting V-type ATPase, V1 domain//nucleus	--	--	--	Vacuolar H+-ATPase V1 sector, subunit C	--
Cluster-8005.2	0	0	1.72985	0	0	0	23.5421	0	--	--	-3.7057	--	--	--	hypothetical protein CEUSTIGMA_g654.t1 [Chlamydomonas eustigma]	--	--	--	Chlamydomonas reinhardtii vacuolar proton ATPase subunit A (ATPvA3), partial mRNA	--	--	--	V-type H+-transporting ATPase subunit a	--	--	--	V-type proton ATPase subunit a3 OS=Arabidopsis thaliana OX=3702 GN=VHA-a3 PE=1 SV=1	--	--	--	Bacterial-like globin//V-type ATPase 116kDa subunit family	--	--	--	proton transmembrane transport	--	--	--	oxygen binding//proton transmembrane transporter activity	--	--	--	proton-transporting V-type ATPase, V0 domain	--	--	--	Vacuolar H+-ATPase V0 sector, subunit a	--
Cluster-51977.144745	0	0	8.52868	14.3532	0	0	0	0	--	--	5.7178	6.2121	--	--	hypothetical protein SPRG_06764 [Saprolegnia parasitica CBS 223.65]	hypothetical protein SPRG_06764 [Saprolegnia parasitica CBS 223.65]	--	--	Saccharomyces cerevisiae strain CEN.PK113-7D chromosome V	Saccharomyces cerevisiae strain CEN.PK113-7D chromosome V	--	--	V-type H+-transporting ATPase 16kDa proteolipid subunit	V-type H+-transporting ATPase 16kDa proteolipid subunit	--	--	V-type proton ATPase 16 kDa proteolipid subunit OS=Chrysotila carterae OX=13221 GN=VAP PE=2 SV=1	V-type proton ATPase 16 kDa proteolipid subunit OS=Chrysotila carterae OX=13221 GN=VAP PE=2 SV=1	--	--	ATP synthase subunit C	ATP synthase subunit C	--	--	proton transmembrane transport	proton transmembrane transport	--	--	proton transmembrane transporter activity	proton transmembrane transporter activity	--	--	proton-transporting two-sector ATPase complex, proton-transporting domain	proton-transporting two-sector ATPase complex, proton-transporting domain	--	--	Vacuolar H+-ATPase V0 sector, subunits c/c'	Vacuolar H+-ATPase V0 sector, subunits c/c'
Cluster-56016.0	0	0	22.368	0	0	0	0	0	--	--	7.1216	--	--	--	V-type proton ATPase subunit E3 [Brassica napus]	--	--	--	--	--	--	--	V-type H+-transporting ATPase subunit E	--	--	--	V-type proton ATPase subunit E3 OS=Arabidopsis thaliana OX=3702 GN=VHA-E3 PE=2 SV=1	--	--	--	Prismane/CO dehydrogenase family//ATP synthase B/B' CF(0)//ATP synthase (E/31 kDa) subunit//SUR7/PalI family//Ribosomal protein S30	--	--	--	oxidation-reduction process//ribosome biogenesis//proton transmembrane transport//oxidative phosphorylation//ATP synthesis coupled proton transport//translation	--	--	--	proton-transporting ATPase activity, rotational mechanism//structural constituent of ribosome//proton transmembrane transporter activity//oxidoreductase activity	--	--	--	proton-transporting two-sector ATPase complex, catalytic domain//ribosome//plasma membrane//proton-transporting ATP synthase complex, coupling factor F(o)	--	--	--	Vacuolar H+-ATPase V1 sector, subunit E	--
Cluster-21878.0	0	0	0	21.5658	0	0	0	0.338494	--	--	--	5.8345	--	--	--	predicted protein [Phaeodactylum tricornutum CCAP 1055/1]	--	--	--	Hymenolepis microstoma genome assembly, chromosome: 3	--	--	--	V-type H+-transporting ATPase subunit a	--	--	--	V-type proton ATPase subunit a3 OS=Arabidopsis thaliana OX=3702 GN=VHA-a3 PE=1 SV=1	--	--	--	RasGAP C-terminus//Fibrinogen alpha/beta chain family//V-type ATPase 116kDa subunit family	--	--	--	proton transmembrane transport//platelet activation//signal transduction//protein polymerization	--	--	--	signaling receptor binding//protein binding//proton transmembrane transporter activity	--	--	--	fibrinogen complex//proton-transporting V-type ATPase, V0 domain	--	--	--	Vacuolar H+-ATPase V0 sector, subunit a
Cluster-51977.150353	0	0	0	21.5018	0	0	0	0.372852	--	--	--	5.8312	--	--	--	unknown [Bathycoccus prasinos]	--	--	--	Oryza rufipogon (W1943) cDNA clone: ORW1943C006C09, full insert sequence	--	--	--	V-type H+-transporting ATPase 16kDa proteolipid subunit	--	--	--	V-type proton ATPase 16 kDa proteolipid subunit OS=Oryza sativa subsp. japonica OX=39947 GN=VATP-P1 PE=2 SV=1	--	--	--	ATP synthase subunit C	--	--	--	proton transmembrane transport	--	--	--	proton transmembrane transporter activity	--	--	--	proton-transporting two-sector ATPase complex, proton-transporting domain	--	--	--	Vacuolar H+-ATPase V0 sector, subunits c/c'
Cluster-13815.0	0	0	0	21.4273	0	0	0	0	--	--	--	6.7894	--	--	--	hypothetical protein H310_06210 [Aphanomyces invadans]	--	--	--	--	--	--	--	V-type H+-transporting ATPase subunit H	--	--	--	V-type proton ATPase subunit H OS=Drosophila melanogaster OX=7227 GN=VhaSFD PE=2 SV=2	--	--	--	V-ATPase subunit H//HEAT repeat//V-ATPase subunit H	--	--	--	oxidative phosphorylation//proton transmembrane transport	--	--	--	proton-transporting ATPase activity, rotational mechanism//protein binding	--	--	--	vacuolar proton-transporting V-type ATPase, V1 domain	--	--	--	Vacuolar H+-ATPase V1 sector, subunit H
Cluster-68292.3	0	0	0	18.9852	0	0	0	0.711346	--	--	--	4.757	--	--	--	V-type proton ATPase 116 kDa subunit a isoform 1 [Hondaea fermentalgiana]	--	--	--	--	--	--	--	V-type H+-transporting ATPase subunit a	--	--	--	V-type proton ATPase 116 kDa subunit a isoform 1 OS=Mus musculus OX=10090 GN=Atp6v0a1 PE=1 SV=3	--	--	--	M-factor//V-type ATPase 116kDa subunit family	--	--	--	signal transduction//proton transmembrane transport	--	--	--	proton transmembrane transporter activity//mating pheromone activity	--	--	--	proton-transporting V-type ATPase, V0 domain	--	--	--	Vacuolar H+-ATPase V0 sector, subunit a
Cluster-51977.143595	0	0	0	0	0	0	0	19.6401	--	--	--	-6.8597	--	--	--	V-type H+-transporting ATPase subunit c [Galdieria sulphuraria]	--	--	--	Fusarium coffeatum uncharacterized protein (FIESC28_02425), partial mRNA	--	--	--	V-type H+-transporting ATPase 16kDa proteolipid subunit	--	--	--	V-type proton ATPase 16 kDa proteolipid subunit OS=Oryza sativa subsp. japonica OX=39947 GN=VATP-P1 PE=2 SV=1	--	--	--	Bacillus/Clostridium GerA spore germination protein//ATP synthase subunit C	--	--	--	spore germination//proton transmembrane transport	--	--	--	proton transmembrane transporter activity	--	--	--	integral component of membrane//proton-transporting two-sector ATPase complex, proton-transporting domain	--	--	--	Vacuolar H+-ATPase V0 sector, subunits c/c'
Cluster-67588.0	0	0	0	0	0	0	0	19.5164	--	--	--	-6.8534	--	--	--	Vacuolar H+-ATPase V1 sector subunit H [Klebsormidium nitens]	--	--	--	--	--	--	--	V-type H+-transporting ATPase subunit H	--	--	--	Probable V-type proton ATPase subunit H OS=Oryza sativa subsp. japonica OX=39947 GN=Os07g0549700 PE=2 SV=1	--	--	--	V-ATPase subunit H//V-ATPase subunit H//HEAT repeat//Armadillo/beta-catenin-like repeat	--	--	--	proton transmembrane transport//oxidative phosphorylation	--	--	--	protein binding//proton-transporting ATPase activity, rotational mechanism	--	--	--	vacuolar proton-transporting V-type ATPase, V1 domain	--	--	--	Vacuolar H+-ATPase V1 sector, subunit H
Cluster-72792.0	0	0	10.8339	0	0	0	0	6.42036	--	--	6.0756	-5.2406	--	--	V-type proton ATPase subunit D-like isoform A [Chlorella sorokiniana]	V-type proton ATPase subunit D-like isoform A [Chlorella sorokiniana]	--	--	PREDICTED: Strongylocentrotus purpuratus V-type proton ATPase subunit D (LOC581267), mRNA	PREDICTED: Strongylocentrotus purpuratus V-type proton ATPase subunit D (LOC581267), mRNA	--	--	V-type H+-transporting ATPase subunit D	V-type H+-transporting ATPase subunit D	--	--	V-type proton ATPase subunit D OS=Suberites domuncula OX=55567 GN=VATPD PE=2 SV=1	V-type proton ATPase subunit D OS=Suberites domuncula OX=55567 GN=VATPD PE=2 SV=1	--	--	Ribosomal protein L6e//ATP synthase subunit D	Ribosomal protein L6e//ATP synthase subunit D	--	--	ribosome biogenesis//transport//translation	ribosome biogenesis//transport//translation	--	--	structural constituent of ribosome//ATPase-coupled transmembrane transporter activity	structural constituent of ribosome//ATPase-coupled transmembrane transporter activity	--	--	ribosome	ribosome	--	--	Vacuolar H+-ATPase V1 sector, subunit D	Vacuolar H+-ATPase V1 sector, subunit D
Cluster-65655.0	0	0	1.48284	0	0	0	14.7074	0	--	--	-3.3155	--	--	--	hypothetical protein GPECTOR_34g688 [Gonium pectorale]	--	--	--	--	--	--	--	V-type H+-transporting ATPase subunit F	--	--	--	V-type proton ATPase subunit F OS=Arabidopsis thaliana OX=3702 GN=VHA-F PE=2 SV=1	--	--	--	ATP synthase (F/14-kDa) subunit	--	--	--	ion transmembrane transport	--	--	--	--	--	--	--	--	--	--	--	Vacuolar H+-ATPase V1 sector, subunit F	--
Cluster-24149.0	0	0	15.4101	0	0	0	0	0	--	--	6.5708	--	--	--	V-type proton ATPase 16 kDa proteolipid subunit [Auxenochlorella protothecoides]	--	--	--	Chlorella variabilis hypothetical protein (CHLNCDRAFT_30996) mRNA, complete cds	--	--	--	V-type H+-transporting ATPase 16kDa proteolipid subunit	--	--	--	V-type proton ATPase 16 kDa proteolipid subunit OS=Mesembryanthemum crystallinum OX=3544 GN=VMAC1 PE=2 SV=1	--	--	--	ATP synthase subunit C	--	--	--	proton transmembrane transport	--	--	--	proton transmembrane transporter activity	--	--	--	proton-transporting two-sector ATPase complex, proton-transporting domain	--	--	--	Vacuolar H+-ATPase V0 sector, subunits c/c'	--
Cluster-48485.0	0	0	14.7871	0	0	0	0	0	--	--	6.5281	--	--	--	V-type proton ATPase subunit c''2 [Spinacia oleracea]	--	--	--	Pichia kudriavzevii uncharacterized protein (C5L36_0B10120), partial mRNA	--	--	--	V-type H+-transporting ATPase 21kDa proteolipid subunit	--	--	--	V-type proton ATPase 21 kDa proteolipid subunit OS=Homo sapiens OX=9606 GN=ATP6V0B PE=2 SV=1	--	--	--	ATP synthase subunit C	--	--	--	proton transmembrane transport	--	--	--	proton transmembrane transporter activity	--	--	--	proton-transporting two-sector ATPase complex, proton-transporting domain	--	--	--	Vacuolar H+-ATPase V0 sector, subunit c''	--
Cluster-64298.1	0	0	0	14.3158	0	0	0	0.338494	--	--	--	5.2473	--	--	--	V-type proton ATPase catalytic subunit A [Apostasia shenzhenica]	--	--	--	Lottia gigantea hypothetical protein mRNA	--	--	--	V-type H+-transporting ATPase subunit A	--	--	--	V-type proton ATPase catalytic subunit A OS=Dictyostelium discoideum OX=44689 GN=vatA PE=1 SV=2	--	--	--	ATP synthase alpha/beta family, nucleotide-binding domain	--	--	--	--	--	--	--	ATP binding	--	--	--	--	--	--	--	Vacuolar H+-ATPase V1 sector, subunit A
Cluster-44682.1	0	0	0	14.4191	0	0	0	0	--	--	--	6.2171	--	--	--	V-type proton ATPase subunit B, putative [Phytophthora infestans T30-4]	--	--	--	Paramecium tetraurelia hypothetical protein (GSPATT00014624001) partial mRNA	--	--	--	V-type H+-transporting ATPase subunit B	--	--	--	V-type proton ATPase subunit B OS=Plasmodium falciparum OX=5833 GN=VAPB PE=2 SV=1	--	--	--	ATP synthase alpha/beta family, nucleotide-binding domain	--	--	--	--	--	--	--	ATP binding	--	--	--	--	--	--	--	Vacuolar H+-ATPase V1 sector, subunit B
Cluster-51977.149996	0	0	0	13.1945	0	0	0	1.11856	--	--	--	3.634	--	--	--	hypothetical protein GUITHDRAFT_97260 [Guillardia theta CCMP2712]	--	--	--	Dictyostelium purpureum vacuolar H+ ATPase B subunit, mRNA	--	--	--	V-type H+-transporting ATPase subunit B	--	--	--	V-type proton ATPase subunit B OS=Dictyostelium discoideum OX=44689 GN=vatB PE=1 SV=1	--	--	--	ATP synthase alpha/beta family, nucleotide-binding domain//ATP synthase alpha/beta family, beta-barrel domain	--	--	--	ATP metabolic process//proton transmembrane transport	--	--	--	ATP binding	--	--	--	--	--	--	--	Vacuolar H+-ATPase V1 sector, subunit B
Cluster-52718.0	0	0	0	13.1997	0	0	0	0	--	--	--	6.0894	--	--	--	PREDICTED: V-type proton ATPase subunit C-like [Gossypium arboreum]	--	--	--	--	--	--	--	V-type H+-transporting ATPase subunit C	--	--	--	V-type proton ATPase subunit C OS=Caenorhabditis elegans OX=6239 GN=vha-11 PE=2 SV=1	--	--	--	Syntaxin 6, N-terminal//V-ATPase subunit C	--	--	--	proton transmembrane transport//Golgi vesicle transport	--	--	--	proton transmembrane transporter activity	--	--	--	proton-transporting V-type ATPase, V1 domain//membrane	--	--	--	Vacuolar H+-ATPase V1 sector, subunit C
Cluster-38246.0	0	0	0	13.1616	0	0	0	0	--	--	--	6.0863	--	--	--	V-type proton ATPase subunit B [Gracilariopsis chorda]	--	--	--	Acanthamoeba castellanii str. Neff H(+)-transporting atpase family protein (ACA1_022710) mRNA, complete cds	--	--	--	V-type H+-transporting ATPase subunit B	--	--	--	V-type proton ATPase subunit B OS=Dictyostelium discoideum OX=44689 GN=vatB PE=1 SV=1	--	--	--	ATP synthase alpha/beta family, nucleotide-binding domain//Fruit fly transformer protein//ATP synthase alpha/beta family, beta-barrel domain	--	--	--	mRNA processing//female sex differentiation//proton transmembrane transport//ATP metabolic process	--	--	--	ATP binding	--	--	--	host cell nucleus	--	--	--	Vacuolar H+-ATPase V1 sector, subunit B
Cluster-68292.2	0	0	0	11.41	0	0	0	0	--	--	--	5.8777	--	--	--	predicted protein [Phaeodactylum tricornutum CCAP 1055/1]	--	--	--	--	--	--	--	V-type H+-transporting ATPase subunit a	--	--	--	V-type proton ATPase 116 kDa subunit a isoform 1 OS=Mus musculus OX=10090 GN=Atp6v0a1 PE=1 SV=3	--	--	--	V-type ATPase 116kDa subunit family	--	--	--	proton transmembrane transport	--	--	--	proton transmembrane transporter activity	--	--	--	proton-transporting V-type ATPase, V0 domain	--	--	--	Vacuolar H+-ATPase V0 sector, subunit a
Cluster-47987.0	0	0	0	0	0	0	0	10.7703	--	--	--	-5.9967	--	--	--	unknown [Lotus japonicus]	--	--	--	Culex quinquefasciatus conserved hypothetical protein, mRNA	--	--	--	V-type H+-transporting ATPase 16kDa proteolipid subunit	--	--	--	V-type proton ATPase 16 kDa proteolipid subunit OS=Torpedo marmorata OX=7788 PE=1 SV=1	--	--	--	ATP synthase subunit C	--	--	--	proton transmembrane transport	--	--	--	proton transmembrane transporter activity	--	--	--	proton-transporting two-sector ATPase complex, proton-transporting domain	--	--	--	Vacuolar H+-ATPase V0 sector, subunits c/c'
Cluster-63096.0	0	0	0	0	0	0	0	10.395	--	--	--	-5.9466	--	--	--	p-type h+-atpase isoform A [Micractinium conductrix]	--	--	--	Leishmania braziliensis MHOM/BR/75/M2904 putative P-type H+-ATPase partial mRNA	--	--	--	H+-transporting ATPase	--	--	--	Probable proton ATPase 1A OS=Leishmania donovani OX=5661 GN=H1A PE=2 SV=2	--	--	--	Divalent cation transporter//Outer membrane lipoprotein Slp family	--	--	--	cation transport	--	--	--	cation transmembrane transporter activity	--	--	--	outer membrane	--	--	--	Plasma membrane H+-transporting ATPase
Cluster-14748.0	0	0	0	10.0869	0	0	0	0	--	--	--	5.7029	--	--	--	V-type proton ATPase catalytic subunit A [Apostasia shenzhenica]	--	--	--	Harmonia axyridis v-ATPase A mRNA, complete cds	--	--	--	V-type H+-transporting ATPase subunit A	--	--	--	V-type proton ATPase catalytic subunit A OS=Ashbya gossypii (strain ATCC 10895 / CBS 109.51 / FGSC 9923 / NRRL Y-1056) OX=284811 GN=VMA1 PE=3 SV=3	--	--	--	ATP synthase alpha/beta family, beta-barrel domain	--	--	--	proton transmembrane transport//ATP metabolic process	--	--	--	--	--	--	--	--	--	--	--	Vacuolar H+-ATPase V1 sector, subunit A
Cluster-34015.0	0	0	9.84811	0	0	0	0	0	--	--	5.9242	--	--	--	hypothetical protein BBI17_008785 [Phytophthora kernoviae]	--	--	--	--	--	--	--	V-type H+-transporting ATPase subunit d	--	--	--	Probable V-type proton ATPase subunit d OS=Oryza sativa subsp. japonica OX=39947 GN=Os01g0587000 PE=2 SV=1	--	--	--	--	--	--	--	--	--	--	--	--	--	--	--	--	--	--	--	Vacuolar H+-ATPase V0 sector, subunit d	--
Cluster-1249.0	0	0	0	8.64263	0	0	0	0	--	--	--	5.4767	--	--	--	V0/A0 complex, 116-kDa subunit of ATPase [Coccomyxa subellipsoidea C-169]	--	--	--	PREDICTED: Vulpes vulpes ATPase H+ transporting V0 subunit a1 (ATP6V0A1), transcript variant X10, mRNA	--	--	--	V-type H+-transporting ATPase subunit a	--	--	--	Vacuolar proton translocating ATPase 100 kDa subunit OS=Dictyostelium discoideum OX=44689 GN=vatM PE=1 SV=2	--	--	--	Sensor protein DegS//V-type ATPase 116kDa subunit family	--	--	--	signal transduction//proton transmembrane transport	--	--	--	proton transmembrane transporter activity//kinase activity	--	--	--	proton-transporting V-type ATPase, V0 domain	--	--	--	Vacuolar H+-ATPase V0 sector, subunit a
Cluster-16980.0	0	0	0	8.62803	0	0	0	0	--	--	--	5.4748	--	--	--	V-type proton ATPase 16 kDa proteolipid subunit [Raphidocelis subcapitata]	--	--	--	Acanthamoeba castellanii str. Neff Vtype ATPase, C subunit (ACA1_053290) mRNA, complete cds	--	--	--	V-type H+-transporting ATPase 16kDa proteolipid subunit	--	--	--	V-type proton ATPase subunit c5 OS=Arabidopsis thaliana OX=3702 GN=VHA-c5 PE=2 SV=1	--	--	--	ATP synthase subunit C	--	--	--	proton transmembrane transport	--	--	--	proton transmembrane transporter activity	--	--	--	proton-transporting two-sector ATPase complex, proton-transporting domain	--	--	--	Vacuolar H+-ATPase V0 sector, subunits c/c'
Cluster-66828.1	0	0	0	8.57337	0	0	0	0	--	--	--	5.4677	--	--	--	hypothetical protein PHYPA_022765 [Physcomitrella patens]	--	--	--	Cotesia chilonis clone Cluster-8110.23785-orf1 putative V-type proton ATPase subunit B mRNA, partial cds	--	--	--	V-type H+-transporting ATPase subunit B	--	--	--	V-type proton ATPase subunit B 2 OS=Hordeum vulgare OX=4513 PE=2 SV=1	--	--	--	ATP synthase alpha/beta family, nucleotide-binding domain	--	--	--	--	--	--	--	ATP binding	--	--	--	--	--	--	--	Vacuolar H+-ATPase V1 sector, subunit B
Cluster-76561.0	0	0	0	0	0	7.55209	0	0	--	-5.4738	--	--	--	PREDICTED: plasma membrane ATPase 4 [Erythranthe guttata]	--	--	--	Moesziomyces antarcticus plasma membrane H+-ATPase 1 partial mRNA	--	--	--	H+-transporting ATPase	--	--	--	Plasma membrane ATPase 1 OS=Nicotiana plumbaginifolia OX=4092 GN=PMA1 PE=2 SV=1	--	--	--	--	--	--	--	--	--	--	--	--	--	--	--	--	--	--	--	--	--	--
Cluster-14872.0	0	0	7.49727	0	0	0	0	0	--	--	5.5374	--	--	--	PREDICTED: V-type proton ATPase catalytic subunit A-like [Brassica oleracea var. oleracea]	--	--	--	Naegleria gruberi predicted protein, mRNA	--	--	--	V-type H+-transporting ATPase subunit A	--	--	--	V-type proton ATPase catalytic subunit A OS=Arabidopsis thaliana OX=3702 GN=VHA-A PE=1 SV=1	--	--	--	ATP synthase alpha/beta family, beta-barrel domain//ATP synthase alpha/beta family, nucleotide-binding domain	--	--	--	ATP metabolic process//proton transmembrane transport	--	--	--	ATP binding	--	--	--	--	--	--	--	Vacuolar H+-ATPase V1 sector, subunit A	--
Cluster-72054.0	0	0	0	0	0	0	0	7.36014	--	--	--	-5.444	--	--	--	vacuolar H+-ATPase V0 sector, subunit D [Emiliania huxleyi CCMP1516]	--	--	--	--	--	--	--	V-type H+-transporting ATPase subunit d	--	--	--	V-type proton ATPase subunit d OS=Dictyostelium discoideum OX=44689 GN=vatD-1 PE=1 SV=2	--	--	--	XIAP-associated factor 1 C-terminal domain	--	--	--	apoptotic process	--	--	--	--	--	--	--	--	--	--	--	Vacuolar H+-ATPase V0 sector, subunit d
Cluster-56546.0	0	0	0	0	0	0	0	7.2823	--	--	--	-5.4326	--	--	--	V-type proton ATPase subunit C [Amborella trichopoda]	--	--	--	--	--	--	--	V-type H+-transporting ATPase subunit C	--	--	--	V-type proton ATPase subunit C OS=Arabidopsis thaliana OX=3702 GN=VHA-C PE=1 SV=1	--	--	--	V-ATPase subunit C	--	--	--	proton transmembrane transport	--	--	--	proton transmembrane transporter activity	--	--	--	proton-transporting V-type ATPase, V1 domain	--	--	--	Vacuolar H+-ATPase V1 sector, subunit C
Cluster-3654.0	0	0	0	6.72261	0	0	0	0	--	--	--	5.1175	--	--	--	vacuolar H+-ATPase, subunit C [Emiliania huxleyi CCMP1516]	--	--	--	Blastomyces gilchristii SLH14081 V-type proton ATPase proteolipid subunit (BDBG_07877), mRNA	--	--	--	V-type H+-transporting ATPase 16kDa proteolipid subunit	--	--	--	V-type proton ATPase 16 kDa proteolipid subunit OS=Chrysotila carterae OX=13221 GN=VAP PE=2 SV=1	--	--	--	ATP synthase subunit C//Bacillus/Clostridium GerA spore germination protein	--	--	--	proton transmembrane transport//spore germination	--	--	--	proton transmembrane transporter activity	--	--	--	proton-transporting two-sector ATPase complex, proton-transporting domain//integral component of membrane	--	--	--	Vacuolar H+-ATPase V0 sector, subunits c/c'
Cluster-65023.0	0	0	0	0	0	0	0	6.55271	--	--	--	-5.2816	--	--	--	V-type proton ATPase subunit G 2 [Monoraphidium neglectum]	--	--	--	--	--	--	--	V-type H+-transporting ATPase subunit G	--	--	--	V-type proton ATPase subunit G 1 OS=Nicotiana tabacum OX=4097 GN=VATG1 PE=3 SV=1	--	--	--	ATP synthase B/B' CF(0)//Vacuolar (H+)-ATPase G subunit	--	--	--	transport//ATP synthesis coupled proton transport//proton transmembrane transport	--	--	--	proton transmembrane transporter activity//ATPase-coupled transmembrane transporter activity	--	--	--	proton-transporting ATP synthase complex, coupling factor F(o)//vacuolar proton-transporting V-type ATPase complex	--	--	--	Vacuolar H+-ATPase V1 sector, subunit G
Cluster-46360.0	0	0	0	0	0	0	0	6.5366	--	--	--	-5.2791	--	--	--	Vacuolar H+-ATPase V1 sector subunit F [Klebsormidium nitens]	--	--	--	--	--	--	--	V-type H+-transporting ATPase subunit F	--	--	--	V-type proton ATPase subunit F OS=Dictyostelium discoideum OX=44689 GN=vatF PE=3 SV=1	--	--	--	ATP synthase (F/14-kDa) subunit//BRK domain	--	--	--	ion transmembrane transport	--	--	--	protein binding//hydrolase activity, acting on acid anhydrides	--	--	--	--	--	--	--	Vacuolar H+-ATPase V1 sector, subunit F
Cluster-21493.0	0	0	6.0565	0	0	0	0	0	--	--	5.2274	--	--	--	F-ATPase family transporter: protons (vacuolar) [Ostreococcus lucimarinus CCE9901]	--	--	--	Dictyostelium fasciculatum Vacuolar ATP synthase 21 kDa proteolipid subunit (DFA_00626) mRNA, complete cds	--	--	--	V-type H+-transporting ATPase 21kDa proteolipid subunit	--	--	--	V-type proton ATPase subunit c''2 OS=Arabidopsis thaliana OX=3702 GN=VHA-c''2 PE=1 SV=1	--	--	--	ATP synthase subunit C	--	--	--	proton transmembrane transport	--	--	--	proton transmembrane transporter activity	--	--	--	proton-transporting two-sector ATPase complex, proton-transporting domain	--	--	--	Vacuolar H+-ATPase V0 sector, subunit c''	--
Cluster-64747.0	0	0	0	0	0	0	0	5.60594	--	--	--	-5.0512	--	--	--	V-type proton ATPase subunit a3-like [Physcomitrella patens]	--	--	--	--	--	--	--	V-type H+-transporting ATPase subunit a	--	--	--	Vacuolar proton translocating ATPase 100 kDa subunit OS=Dictyostelium discoideum OX=44689 GN=vatM PE=1 SV=2	--	--	--	Something about silencing, SAS, complex subunit 4//V-type ATPase 116kDa subunit family//Subunit 17 of Mediator complex	--	--	--	proton transmembrane transport//histone acetylation//regulation of transcription by RNA polymerase II	--	--	--	proton transmembrane transporter activity//transcription coregulator activity	--	--	--	transcription regulator complex//mediator complex//proton-transporting V-type ATPase, V0 domain	--	--	--	Vacuolar H+-ATPase V0 sector, subunit a
Cluster-5908.0	0	0	0	5.24688	0	0	0	0	--	--	--	4.757	--	--	--	V-type proton ATPase 16 kDa proteolipid subunit [Raphidocelis subcapitata]	--	--	--	Acanthamoeba castellanii str. Neff Vtype ATPase, C subunit (ACA1_053290) mRNA, complete cds	--	--	--	V-type H+-transporting ATPase 16kDa proteolipid subunit	--	--	--	V-type proton ATPase 16 kDa proteolipid subunit OS=Oryza sativa subsp. japonica OX=39947 GN=VATP-P1 PE=2 SV=1	--	--	--	ATP synthase subunit C	--	--	--	proton transmembrane transport	--	--	--	proton transmembrane transporter activity	--	--	--	proton-transporting two-sector ATPase complex, proton-transporting domain	--	--	--	Vacuolar H+-ATPase V0 sector, subunits c/c'
Cluster-5509.0	0	0	0	5.21768	0	0	0	0	--	--	--	4.7505	--	--	--	V-type proton ATPase subunit E, putative [Pythium insidiosum]	--	--	--	--	--	--	--	V-type H+-transporting ATPase subunit E	--	--	--	V-type proton ATPase subunit E2 OS=Arabidopsis thaliana OX=3702 GN=VHA-E2 PE=2 SV=1	--	--	--	F-actin capping protein alpha subunit//ATP synthase (E/31 kDa) subunit	--	--	--	proton transmembrane transport//oxidative phosphorylation//barbed-end actin filament capping	--	--	--	proton-transporting ATPase activity, rotational mechanism	--	--	--	proton-transporting two-sector ATPase complex, catalytic domain//F-actin capping protein complex	--	--	--	Vacuolar H+-ATPase V1 sector, subunit E
Cluster-20393.0	0	0	0	4.60388	0	0	0	0	--	--	--	4.57	--	--	--	hypothetical protein AQUCO_02600131v1 [Aquilegia coerulea]	--	--	--	--	--	--	--	V-type H+-transporting ATPase subunit C	--	--	--	V-type proton ATPase subunit C OS=Caenorhabditis elegans OX=6239 GN=vha-11 PE=2 SV=1	--	--	--	Organelle biogenesis, Muted-like protein//V-ATPase subunit C	--	--	--	proton transmembrane transport	--	--	--	proton transmembrane transporter activity	--	--	--	proton-transporting V-type ATPase, V1 domain//transport vesicle//BLOC-1 complex	--	--	--	Vacuolar H+-ATPase V1 sector, subunit C
Cluster-64747.1	0	0	0	0	0	0	0	4.53543	--	--	--	-4.7469	--	--	--	H+-or Na+-translocating f-type, v-type and A-type ATPase superfamily [Micromonas commoda]	--	--	--	PREDICTED: Dendrobium catenatum V-type proton ATPase subunit a3 (LOC110106091), mRNA	--	--	--	V-type H+-transporting ATPase subunit a	--	--	--	Vacuolar proton translocating ATPase 100 kDa subunit OS=Dictyostelium discoideum OX=44689 GN=vatM PE=1 SV=2	--	--	--	V-type ATPase 116kDa subunit family	--	--	--	proton transmembrane transport	--	--	--	proton transmembrane transporter activity	--	--	--	proton-transporting V-type ATPase, V0 domain	--	--	--	Vacuolar H+-ATPase V0 sector, subunit a
K+ channel
K+ efflux antiporter (KEA)
Cluster-51977.78847	0	900.337	0	0	0	2161.76	0	0	--	-1.2637	--	--	--	hypothetical protein BVRB_1g005870 [Beta vulgaris subsp. vulgaris]	--	--	--	PREDICTED: Chenopodium quinoa K(+) efflux antiporter 2, chloroplastic-like (LOC110685332), mRNA	--	--	--	-	--	--	--	K(+) efflux antiporter 1, chloroplastic OS=Arabidopsis thaliana OX=3702 GN=KEA1 PE=1 SV=2	--	--	--	Sodium/hydrogen exchanger family//Pneumovirus matrix protein	--	--	--	transmembrane transport//regulation of pH//cation transport//virion assembly	--	--	--	solute:proton antiporter activity	--	--	--	integral component of membrane//viral envelope	--	--	--	--	--	--
Cluster-51977.73195	0	0	0	80.4067	0	0	0	167.539	--	--	--	-1.059	--	--	--	K+ efflux antiporter 3, chloroplastic-like protein [Cinnamomum micranthum f. kanehirae]	--	--	--	PREDICTED: Chenopodium quinoa K(+) efflux antiporter 3, chloroplastic-like (LOC110740032), transcript variant X2, mRNA	--	--	--	-	--	--	--	K(+) efflux antiporter 3, chloroplastic OS=Arabidopsis thaliana OX=3702 GN=KEA3 PE=1 SV=2	--	--	--	Sodium/hydrogen exchanger family	--	--	--	transmembrane transport//regulation of pH//cation transport	--	--	--	solute:proton antiporter activity	--	--	--	integral component of membrane	--	--	--	--
Cluster-51977.78854	0	36.8059	0	0	0	103.992	0	0	--	-1.4937	--	--	--	PREDICTED: K(+) efflux antiporter 2, chloroplastic [Beta vulgaris subsp. vulgaris]	--	--	--	Prunus persica cultivar Xiahui8 K efflux antiporter (KEA1) mRNA, complete cds	--	--	--	-	--	--	--	K(+) efflux antiporter 2, chloroplastic OS=Arabidopsis thaliana OX=3702 GN=KEA2 PE=1 SV=2	--	--	--	Sodium/hydrogen exchanger family	--	--	--	regulation of pH//transmembrane transport//cation transport	--	--	--	solute:proton antiporter activity	--	--	--	integral component of membrane	--	--	--	--	--	--
Cluster-51977.128334	0	0	0	22.6777	0	0	0	7.09735	--	--	--	1.687	--	--	--	K(+) efflux antiporter 4 [Zea mays]	--	--	--	Lupinus angustifolius cultivar Tanjil chromosome LG-06	--	--	--	-	--	--	--	K(+) efflux antiporter 4 OS=Arabidopsis thaliana OX=3702 GN=KEA4 PE=2 SV=2	--	--	--	RNA polymerases N / 8 kDa subunit//Phage integrase family	--	--	--	purine nucleobase metabolic process//DNA integration//transcription, DNA-templated//pyrimidine nucleobase metabolic process//DNA recombination	--	--	--	DNA-directed 5'-3' RNA polymerase activity//DNA binding	--	--	--	nucleolus	--	--	--	--
Cluster-36451.0	0	0	1.89548	0	0	0	27.0105	0	--	--	-3.8638	--	--	--	hypothetical protein GPECTOR_6g891 [Gonium pectorale]	--	--	--	Chlamydomonas reinhardtii predicted protein (CHLREDRAFT_38583), partial mRNA	--	--	--	-	--	--	--	K(+) efflux antiporter 2, chloroplastic OS=Arabidopsis thaliana OX=3702 GN=KEA2 PE=1 SV=2	--	--	--	TrkA-N domain//G6B family//Sodium/hydrogen exchanger family//Potato leaf roll virus readthrough protein	--	--	--	potassium ion transport//cation transport//transmembrane transport//regulation of pH	--	--	--	solute:proton antiporter activity	--	--	--	viral capsid//integral component of membrane	--	--	--	--	--
K+ uptake permease (KUP)
Cluster-51977.9496	0	0	58.4973	3.35532	0	0	163.686	179.147	--	--	-1.4907	-5.7325	--	--	K+ uptake permease 4 [Sesuvium portulacastrum]	K+ uptake permease 4 [Sesuvium portulacastrum]	--	--	Sesuvium portulacastrum K+ uptake permease 4 mRNA, complete cds	Sesuvium portulacastrum K+ uptake permease 4 mRNA, complete cds	--	--	KUP system potassium uptake protein	KUP system potassium uptake protein	--	--	Potassium transporter 5 OS=Arabidopsis thaliana OX=3702 GN=POT5 PE=1 SV=1	Potassium transporter 5 OS=Arabidopsis thaliana OX=3702 GN=POT5 PE=1 SV=1	--	--	K+ potassium transporter	K+ potassium transporter	--	--	potassium ion transmembrane transport//potassium ion transport	potassium ion transmembrane transport//potassium ion transport	--	--	potassium ion transmembrane transporter activity	potassium ion transmembrane transporter activity	--	--	membrane	membrane	--	--	--	--
Cluster-51977.5805	0	0	5.39672	1.55397	0	0	118.858	10.9765	--	--	-4.4418	-2.8311	--	--	hypothetical protein CHLRE_04g217350v5 [Chlamydomonas reinhardtii]	hypothetical protein CHLRE_04g217350v5 [Chlamydomonas reinhardtii]	--	--	Chlamydomonas reinhardtii potassium ion uptake transporter (KUP4), partial mRNA	Chlamydomonas reinhardtii potassium ion uptake transporter (KUP4), partial mRNA	--	--	KUP system potassium uptake protein	KUP system potassium uptake protein	--	--	Potassium transporter 6 OS=Oryza sativa subsp. japonica OX=39947 GN=HAK6 PE=2 SV=1	Potassium transporter 6 OS=Oryza sativa subsp. japonica OX=39947 GN=HAK6 PE=2 SV=1	--	--	Anaphase-promoting complex subunit 1//PMP-22/EMP/MP20/Claudin family//Tweety//K+ potassium transporter//Prominin	Anaphase-promoting complex subunit 1//PMP-22/EMP/MP20/Claudin family//Tweety//K+ potassium transporter//Prominin	--	--	potassium ion transport//potassium ion transmembrane transport	potassium ion transport//potassium ion transmembrane transport	--	--	potassium ion transmembrane transporter activity	potassium ion transmembrane transporter activity	--	--	membrane//anaphase-promoting complex//integral component of membrane	membrane//anaphase-promoting complex//integral component of membrane	--	--	--	--
Cluster-51977.65788	0	0	0	44.4706	0	0	0	16.2369	--	--	--	1.4587	--	--	--	K+ uptake permease 10 [Sesuvium portulacastrum]	--	--	--	Sesuvium portulacastrum K+ uptake permease 10 mRNA, complete cds	--	--	--	KUP system potassium uptake protein	--	--	--	Potassium transporter 11 OS=Arabidopsis thaliana OX=3702 GN=POT11 PE=2 SV=1	--	--	--	K+ potassium transporter//Mpv17 / PMP22 family	--	--	--	potassium ion transport//potassium ion transmembrane transport	--	--	--	potassium ion transmembrane transporter activity	--	--	--	integral component of membrane//membrane	--	--	--	--
Two pore potassium channel (TPK)
Cluster-51977.32311	0	55.7722	0	25.4915	0	114.09	0	73.8607	--	-1.0312	--	-1.5353	--	potassium channel protein [Sesuvium portulacastrum]	--	potassium channel protein [Sesuvium portulacastrum]	--	--	--	--	--	potassium channel subfamily K, other eukaryote	--	potassium channel subfamily K, other eukaryote	--	Two pore potassium channel b OS=Oryza sativa subsp. japonica OX=39947 GN=TPKB PE=1 SV=1	--	Two pore potassium channel b OS=Oryza sativa subsp. japonica OX=39947 GN=TPKB PE=1 SV=1	--	EF hand//EF hand//Dockerin type I domain//EF-hand domain pair//EF-hand domain	--	EF hand//EF hand//Dockerin type I domain//EF-hand domain pair//EF-hand domain	--	polysaccharide catabolic process//carbohydrate metabolic process	--	polysaccharide catabolic process//carbohydrate metabolic process	--	calcium ion binding//hydrolase activity, hydrolyzing O-glycosyl compounds	--	calcium ion binding//hydrolase activity, hydrolyzing O-glycosyl compounds	--	--	--	--	--	--	--	--
Cluster-51977.32312	0	0	0	83.8934	0	0	0	336.116	--	--	--	-2.003	--	--	--	potassium channel protein [Sesuvium portulacastrum]	--	--	--	Sesuvium portulacastrum potassium channel protein mRNA, complete cds	--	--	--	potassium channel subfamily K, other eukaryote	--	--	--	Two-pore potassium channel 1 OS=Arabidopsis thaliana OX=3702 GN=TPK1 PE=1 SV=2	--	--	--	Ion transport protein//Ligand-gated ion channel	--	--	--	ion transport//transmembrane transport	--	--	--	ion channel activity//ligand-gated ion channel activity	--	--	--	membrane	--	--	--	Tandem pore domain K+ channel
Other cation channels
Ca2+/H+ antiporter
Cluster-51977.27292	0	0	0	13.4415	0	0	0	28.7775	--	--	--	-1.0955	--	--	--	vacuolar cation/proton exchanger 3-like isoform X3 [Spinacia oleracea]	--	--	--	PREDICTED: Durio zibethinus vacuolar cation/proton exchanger 3-like (LOC111285117), mRNA	--	--	--	Ca2+:H+ antiporter	--	--	--	Vacuolar cation/proton exchanger 3 OS=Arabidopsis thaliana OX=3702 GN=CAX3 PE=1 SV=1	--	--	--	Bacterial regulatory helix-turn-helix proteins, AraC family//Cold acclimation protein WCOR413	--	--	--	regulation of transcription, DNA-templated	--	--	--	sequence-specific DNA binding//DNA-binding transcription factor activity	--	--	--	integral component of membrane//transcription regulator complex	--	--	--	Ca2+/H+ antiporter VCX1 and related proteins
Cluster-29290.0	0	0	2.22505	0	0	0	16.5992	0	--	--	-2.9047	--	--	--	cation exchanger 1 [Chlamydomonas reinhardtii]	--	--	--	Gaeumannomyces tritici R3-111a-1 vacuolar calcium ion transporter mRNA	--	--	--	Ca2+:H+ antiporter	--	--	--	Vacuolar calcium ion transporter OS=Saccharomyces cerevisiae (strain ATCC 204508 / S288c) OX=559292 GN=VCX1 PE=1 SV=1	--	--	--	Phage minor capsid protein 2//Sodium/calcium exchanger protein	--	--	--	transmembrane transport	--	--	--	structural molecule activity	--	--	--	integral component of membrane	--	--	--	Ca2+/H+ antiporter VCX1 and related proteins	--
Cation/H+ antiporter
Cluster-51977.101674	0	730.482	0	1671.07	0	251.935	0	260.2	--	1.5372	--	2.6856	--	PREDICTED: cation/H(+) antiporter 20 [Vitis vinifera]	--	PREDICTED: cation/H(+) antiporter 20 [Vitis vinifera]	--	PREDICTED: Durio zibethinus cation/H(+) antiporter 20-like (LOC111293852), mRNA	--	PREDICTED: Durio zibethinus cation/H(+) antiporter 20-like (LOC111293852), mRNA	--	-	--	-	--	Cation/H(+) antiporter 20 OS=Arabidopsis thaliana OX=3702 GN=CHX20 PE=2 SV=1	--	Cation/H(+) antiporter 20 OS=Arabidopsis thaliana OX=3702 GN=CHX20 PE=2 SV=1	--	hAT family C-terminal dimerisation region//Sodium/hydrogen exchanger family	--	hAT family C-terminal dimerisation region//Sodium/hydrogen exchanger family	--	transmembrane transport//regulation of pH//cation transport	--	transmembrane transport//regulation of pH//cation transport	--	solute:proton antiporter activity//protein dimerization activity	--	solute:proton antiporter activity//protein dimerization activity	--	integral component of membrane	--	integral component of membrane	--	--	--	--
Cluster-51977.61674	747.175	0	1042.35	0	331.662	0	512.381	0	1.1723	--	1.0254	--	PREDICTED: cation/H(+) antiporter 4-like [Pyrus x bretschneideri]	--	PREDICTED: cation/H(+) antiporter 4-like [Pyrus x bretschneideri]	--	Liriodendron chinense AT2G25530 mRNA, partial sequence	--	Liriodendron chinense AT2G25530 mRNA, partial sequence	--	-	--	-	--	Cation/H(+) antiporter 3 OS=Arabidopsis thaliana OX=3702 GN=CHX3 PE=2 SV=1	--	Cation/H(+) antiporter 3 OS=Arabidopsis thaliana OX=3702 GN=CHX3 PE=2 SV=1	--	Sodium/hydrogen exchanger family//Kazal-type serine protease inhibitor domain//AFG1-like ATPase	--	Sodium/hydrogen exchanger family//Kazal-type serine protease inhibitor domain//AFG1-like ATPase	--	regulation of pH//transmembrane transport//cation transport	--	regulation of pH//transmembrane transport//cation transport	--	solute:proton antiporter activity//ATP binding//protein binding	--	solute:proton antiporter activity//ATP binding//protein binding	--	integral component of membrane	--	integral component of membrane	--	--	--	--	--
Cluster-51977.111068	0	0	0	132.027	0	0	0	338.086	--	--	--	-1.3547	--	--	--	PREDICTED: cation/H(+) antiporter 20 [Beta vulgaris subsp. vulgaris]	--	--	--	PREDICTED: Rhodamnia argentea cation/H(+) antiporter 20 (LOC115749775), mRNA	--	--	--	-	--	--	--	Cation/H(+) antiporter 20 OS=Arabidopsis thaliana OX=3702 GN=CHX20 PE=2 SV=1	--	--	--	Sodium/hydrogen exchanger family	--	--	--	cation transport//regulation of pH//transmembrane transport	--	--	--	solute:proton antiporter activity	--	--	--	integral component of membrane	--	--	--	--
Cluster-51977.24139	0	0	97.4648	97.6721	0	0	40.1881	17.7369	--	--	1.2815	2.4522	--	--	cation/H(+) antiporter 18-like [Spinacia oleracea]	cation/H(+) antiporter 18-like [Spinacia oleracea]	--	--	PREDICTED: Beta vulgaris subsp. vulgaris cation/H(+) antiporter 18 (LOC104892215), transcript variant X2, mRNA	PREDICTED: Beta vulgaris subsp. vulgaris cation/H(+) antiporter 18 (LOC104892215), transcript variant X2, mRNA	--	--	-	-	--	--	Cation/H(+) antiporter 18 OS=Arabidopsis thaliana OX=3702 GN=CHX18 PE=2 SV=1	Cation/H(+) antiporter 18 OS=Arabidopsis thaliana OX=3702 GN=CHX18 PE=2 SV=1	--	--	Sodium/hydrogen exchanger family	Sodium/hydrogen exchanger family	--	--	transmembrane transport//regulation of pH//cation transport	transmembrane transport//regulation of pH//cation transport	--	--	solute:proton antiporter activity	solute:proton antiporter activity	--	--	integral component of membrane	integral component of membrane	--	--	--	--
Cluster-51977.109616	0	7.12854	10.6308	2.46194	0	127.375	43.0569	25.9367	--	-4.1648	-2.0507	-3.4027	--	cation/H(+) antiporter 15-like [Chenopodium quinoa]	cation/H(+) antiporter 15-like [Chenopodium quinoa]	cation/H(+) antiporter 15-like [Chenopodium quinoa]	--	--	--	--	--	-	-	-	--	Cation/H(+) symporter 13 OS=Arabidopsis thaliana OX=3702 GN=CHX13 PE=1 SV=1	Cation/H(+) symporter 13 OS=Arabidopsis thaliana OX=3702 GN=CHX13 PE=1 SV=1	Cation/H(+) symporter 13 OS=Arabidopsis thaliana OX=3702 GN=CHX13 PE=1 SV=1	--	Sodium/hydrogen exchanger family	Sodium/hydrogen exchanger family	Sodium/hydrogen exchanger family	--	regulation of pH//transmembrane transport//cation transport	regulation of pH//transmembrane transport//cation transport	regulation of pH//transmembrane transport//cation transport	--	solute:proton antiporter activity	solute:proton antiporter activity	solute:proton antiporter activity	--	integral component of membrane	integral component of membrane	integral component of membrane	--	--	--	--
Cluster-51977.147077	0	0	49.8026	0	0	0	10.4922	0	--	--	2.2506	--	--	--	PREDICTED: cation/H(+) antiporter 15 [Beta vulgaris subsp. vulgaris]	--	--	--	--	--	--	--	-	--	--	--	Cation/H(+) antiporter 15 OS=Arabidopsis thaliana OX=3702 GN=CHX15 PE=2 SV=1	--	--	--	Sodium/hydrogen exchanger family	--	--	--	regulation of pH//transmembrane transport//cation transport	--	--	--	solute:proton antiporter activity	--	--	--	integral component of membrane	--	--	--	--	--
Cluster-85462.0	0	0	0	41.0442	0	0	0	13.0439	--	--	--	1.6586	--	--	--	hypothetical protein BVRB_3g065700 [Beta vulgaris subsp. vulgaris]	--	--	--	PREDICTED: Beta vulgaris subsp. vulgaris cation/H(+) antiporter 28 (LOC104889794), mRNA	--	--	--	-	--	--	--	Cation/H(+) antiporter 28 OS=Arabidopsis thaliana OX=3702 GN=CHX28 PE=2 SV=2	--	--	--	Sodium/hydrogen exchanger family//F-box domain//Ferredoxin thioredoxin reductase catalytic beta chain	--	--	--	cation transport//oxidation-reduction process//regulation of pH//transmembrane transport	--	--	--	oxidoreductase activity, acting on iron-sulfur proteins as donors//solute:proton antiporter activity//protein binding	--	--	--	integral component of membrane	--	--	--	--
Cluster-51977.139478	0	0	0	3.96949	0	0	0	21.1431	--	--	--	-2.407	--	--	--	hypothetical protein BVRB_2g044590 [Beta vulgaris subsp. vulgaris]	--	--	--	--	--	--	--	-	--	--	--	Cation/H(+) antiporter 15 OS=Arabidopsis thaliana OX=3702 GN=CHX15 PE=2 SV=1	--	--	--	Sodium/hydrogen exchanger family//CHC2 zinc finger	--	--	--	DNA replication, synthesis of RNA primer//cation transport//transcription, DNA-templated//DNA replication//transmembrane transport//regulation of pH	--	--	--	DNA primase activity//zinc ion binding//DNA binding//solute:proton antiporter activity	--	--	--	nucleolus//integral component of membrane//replication fork	--	--	--	--
Cluster-50258.0	0	0	0	0	0	0	0	6.28507	--	--	--	-5.2173	--	--	--	hypothetical protein GOBAR_DD27685 [Gossypium barbadense]	--	--	--	--	--	--	--	-	--	--	--	Cation/H(+) antiporter 19 OS=Arabidopsis thaliana OX=3702 GN=CHX19 PE=2 SV=1	--	--	--	Malate:quinone oxidoreductase (Mqo)//Sodium/hydrogen exchanger family	--	--	--	pyruvate metabolic process//transmembrane transport//regulation of pH//tricarboxylic acid cycle//cation transport	--	--	--	solute:proton antiporter activity//malate dehydrogenase (quinone) activity	--	--	--	integral component of membrane	--	--	--	Predicted K+/H+-antiporter

## Sheet: Table S6
Supplementary Table 6. Differentially expressed transcription factors
Gene_id	TF_family	logFoldChange
R_S_1h vs. R_M_1h
Cluster-14017.0	MYB->MYB-related	5.4348
Cluster-17111.0	MYB->MYB	5.3057
Cluster-17409.0	Jumonji	5.2889
Cluster-17800.0	HB->HB-other	5.3077
Cluster-17961.0	HB->HB-other	5.7633
Cluster-18341.0	RWP-RK	7.2635
Cluster-18767.0	bZIP	5.6009
Cluster-19140.0	HB->HB-other	6.6991
Cluster-19497.0	RWP-RK	5.4738
Cluster-19656.1	zn-clus	5.7191
Cluster-19879.0	RWP-RK	5.7253
Cluster-21368.0	HMG	5.8733
Cluster-21580.0	RWP-RK	6.0547
Cluster-21961.0	zn-clus	5.1754
Cluster-23042.0	AP2/ERF->AP2/ERF-AP2	6.3766
Cluster-23410.0	LIM	6.2118
Cluster-23506.1	MYB->MYB	7.1524
Cluster-23701.0	MYB->MYB-related	6.959
Cluster-24231.0	HMG	7.314
Cluster-24581.0	Others	6.1317
Cluster-25552.0	bZIP	5.7044
Cluster-26051.0	MYB->MYB-related	-3.8572
Cluster-26789.0	Others	-5.1297
Cluster-27468.0	SWI/SNF-BAF60b	-2.5501
Cluster-27868.0	SET	-6.0153
Cluster-28002.0	GARP->GARP-ARR-B	-5.2869
Cluster-28840.0	Others	-5.8622
Cluster-29660.0	C2C2->C2C2-Dof	-5.2133
Cluster-29834.0	HMG	-4.9771
Cluster-31391.0	SET	-5.108
Cluster-31550.0	C2C2->C2C2-GATA	-5.9588
Cluster-31887.0	C2C2->C2C2-GATA	-4.2646
Cluster-32767.0	C2C2->C2C2-LSD	-4.7052
Cluster-33920.0	C3H	-5.2935
Cluster-34142.0	HSF	5.6988
Cluster-34202.0	HMG	5.1601
Cluster-34335.0	GNAT	-5.2864
Cluster-34809.0	TRAF	-4.3835
Cluster-35835.0	AP2/ERF->AP2/ERF-ERF	-5.9216
Cluster-35880.0	HMG	-4.9792
Cluster-36002.0	bZIP	5.3351
Cluster-36611.0	Others	-5.2343
Cluster-36669.0	NF-Y->NF-YA	-4.6161
Cluster-37508.0	C3H	-3.1564
Cluster-37595.0	Jumonji	6.7602
Cluster-37768.0	AP2/ERF->AP2/ERF-ERF	-3.277
Cluster-37840.0	TRAF	1.9266
Cluster-38106.0	C2H2	5.4952
Cluster-38820.0	HMG	-3.397
Cluster-39723.0	SET	-5.3518
Cluster-40125.0	Whirly	-2.5166
Cluster-40516.0	TRAF	-3.675
Cluster-41967.0	IWS1	-3.3188
Cluster-43834.0	HMG	-5.983
Cluster-43910.0	C2C2->C2C2-GATA	-5.6826
Cluster-4392.1	PHD	7.3553
Cluster-45222.0	C2C2->C2C2-GATA	5.2014
Cluster-45553.0	MYB->MYB	-5.6547
Cluster-45723.0	SET	6.0189
Cluster-46869.0	bZIP	1.9939
Cluster-47035.0	C2H2	6.6514
Cluster-47317.0	bZIP	6.7951
Cluster-47778.0	LIM	6.4842
Cluster-47951.0	zn-clus	6.2118
Cluster-48736.0	C3H	-1.7971
Cluster-48785.0	bZIP	6.6674
Cluster-50510.0	bZIP	7.1723
Cluster-50816.0	SNF2	-3.6919
Cluster-51214.0	C2H2	5.4883
Cluster-51977.102122	AP2/ERF->AP2/ERF-ERF	5.1266
Cluster-51977.102965	C2H2	-1.0021
Cluster-51977.103531	bZIP	-1.823
Cluster-51977.103687	C2H2	2.3886
Cluster-51977.105612	MYB->MYB	1.2264
Cluster-51977.105728	Others	1.7474
Cluster-51977.10621	TRAF	-3.4775
Cluster-51977.106347	PLATZ	-2.133
Cluster-51977.106491	STAT	1.1076
Cluster-51977.107225	NF-X1	1.5162
Cluster-51977.107511	NF-Y->NF-YA	1.0684
Cluster-51977.107511	NF-Y->NF-YA	1.0684
Cluster-51977.11348	MYB->MYB	-2.1864
Cluster-51977.113534	RWP-RK	1.3737
Cluster-51977.11355	C2H2	5.4954
Cluster-51977.115829	WRKY	1.4872
Cluster-51977.115832	WRKY	1.2442
Cluster-51977.117591	C2C2->C2C2-Dof	1.1992
Cluster-51977.119344	AP2/ERF->AP2/ERF-ERF	1.5128
Cluster-51977.121429	AP2/ERF->AP2/ERF-ERF	1.8294
Cluster-51977.12187	AP2/ERF->AP2/ERF-ERF	-1.7487
Cluster-51977.122052	C2H2	1.004
Cluster-51977.122123	MYB->MYB-related	3.3723
Cluster-51977.122123	MYB->MYB-related	3.3723
Cluster-51977.122846	WRKY	1.1743
Cluster-51977.123042	PHD	1.3132
Cluster-51977.123142	HSF	1.9401
Cluster-51977.12329	HMG	9.9619
Cluster-51977.124335	MBF1	2.0462
Cluster-51977.124528	AP2/ERF->AP2/ERF-ERF	1.2056
Cluster-51977.12468	C2H2	1.8584
Cluster-51977.124696	MYB->MYB	1.9254
Cluster-51977.124742	AP2/ERF->AP2/ERF-ERF	1.8939
Cluster-51977.124754	HSF	1.2171
Cluster-51977.124807	bHLH	-1.5783
Cluster-51977.12528	MYB->MYB-related	1.6981
Cluster-51977.125900	HSF	1.7637
Cluster-51977.125902	HSF	3.0375
Cluster-51977.127354	Others	2.3019
Cluster-51977.13023	MYB->MYB-related	1.9851
Cluster-51977.131454	HSF	1.9467
Cluster-51977.131834	AUX/IAA	-1.7747
Cluster-51977.13185	WRKY	-1.4429
Cluster-51977.132839	C2C2->C2C2-Dof	-1.1189
Cluster-51977.132970	AP2/ERF->AP2/ERF-ERF	2.8205
Cluster-51977.132970	AP2/ERF->AP2/ERF-ERF	2.8205
Cluster-51977.133043	bHLH	2.5529
Cluster-51977.133907	GNAT	1.3465
Cluster-51977.135278	bHLH	1.8332
Cluster-51977.137555	MYB->MYB-related	2.316
Cluster-51977.137555	MYB->MYB-related	2.316
Cluster-51977.137654	WRKY	1.3663
Cluster-51977.137784	HSF	1.2718
Cluster-51977.137849	LIM	7.2788
Cluster-51977.138370	TCP	-1.6948
Cluster-51977.139491	MADS->MADS-M-type	1.3686
Cluster-51977.139936	bHLH	-1.8238
Cluster-51977.140047	Others	-2.3774
Cluster-51977.140177	C2H2	6.3689
Cluster-51977.140500	MYB->MYB	-1.382
Cluster-51977.140583	MYB->MYB-related	3.0834
Cluster-51977.140994	AP2/ERF->AP2/ERF-ERF	-1.0779
Cluster-51977.141000	HMG	-2.978
Cluster-51977.141235	HMG	-3.5265
Cluster-51977.141254	C2C2->C2C2-Dof	1.4511
Cluster-51977.141317	WRKY	-2.693
Cluster-51977.141318	WRKY	-5.322
Cluster-51977.141877	CSD	-4.4525
Cluster-51977.141951	C3H	-4.5275
Cluster-51977.142425	PHD	1.256
Cluster-51977.142659	MYB->MYB	-2.1035
Cluster-51977.143052	C2H2	2.1836
Cluster-51977.143269	HB->HB-WOX	1.8332
Cluster-51977.143436	MYB->MYB-related	-2.9868
Cluster-51977.143534	AP2/ERF->AP2/ERF-ERF	3.1748
Cluster-51977.144004	Others	-3.39
Cluster-51977.144069	MYB->MYB	-1.2444
Cluster-51977.144422	AP2/ERF->AP2/ERF-AP2	-2.1158
Cluster-51977.144604	WRKY	1.1008
Cluster-51977.144642	bHLH	1.3906
Cluster-51977.144846	GRAS	1.7084
Cluster-51977.145003	bZIP	5.5333
Cluster-51977.145022	MYB->MYB	7.2676
Cluster-51977.145102	OFP	-1.1243
Cluster-51977.146285	AP2/ERF->AP2/ERF-ERF	3.4045
Cluster-51977.147163	C2H2	-1.2178
Cluster-51977.147961	bHLH	-1.2026
Cluster-51977.147999	GNAT	6.447
Cluster-51977.148010	C3H	6.2331
Cluster-51977.148359	HSF	7.4067
Cluster-51977.149213	SNF2	8.6682
Cluster-51977.149407	IWS1	5.8386
Cluster-51977.149415	C2H2	1.8177
Cluster-51977.149596	HSF	4.832
Cluster-51977.149642	C2C2->C2C2-GATA	6.1318
Cluster-51977.149686	TRAF	6.0165
Cluster-51977.149897	MYB->MYB	6.4368
Cluster-51977.15240	MYB->MYB	5.449
Cluster-51977.16165	MYB->MYB	-3.1978
Cluster-51977.16674	WRKY	2.0026
Cluster-51977.18051	SBP	1.2854
Cluster-51977.21811	MYB->MYB	-1.4263
Cluster-51977.23323	HSF	1.8584
Cluster-51977.24127	MBF1	1.5112
Cluster-51977.24159	MYB->MYB-related	3.2233
Cluster-51977.24159	MYB->MYB-related	3.2233
Cluster-51977.24625	GARP->GARP-G2-like	3.4102
Cluster-51977.24922	AP2/ERF->AP2/ERF-ERF	7.9979
Cluster-51977.25045	MYB->MYB	2.0502
Cluster-51977.26290	Tify	5.7734
Cluster-51977.26291	Tify	2.2946
Cluster-51977.26292	Tify	1.2701
Cluster-51977.26675	NAC	-1.3727
Cluster-51977.26675	NAC	-1.3727
Cluster-51977.2676	MYB->MYB	6.8256
Cluster-51977.2689	bZIP	7.3338
Cluster-51977.27433	RWP-RK	1.4248
Cluster-51977.28519	GARP->GARP-G2-like	-1.1643
Cluster-51977.30449	HSF	-1.9191
Cluster-51977.30927	WRKY	1.0268
Cluster-51977.30931	WRKY	1.3894
Cluster-51977.32840	bHLH	1.5209
Cluster-51977.3356	C2H2	7.3154
Cluster-51977.3363	GNAT	6.7709
Cluster-51977.3366	zn-clus	7.0532
Cluster-51977.3371	C2C2->C2C2-GATA	8.5759
Cluster-51977.3472	MBF1	2.6464
Cluster-51977.3478	GNAT	8.5401
Cluster-51977.35219	mTERF	1.7497
Cluster-51977.3536	Jumonji	7.3113
Cluster-51977.36998	WRKY	2.0698
Cluster-51977.39787	MYB->MYB-related	1.1835
Cluster-51977.41078	mTERF	2.2412
Cluster-51977.4179	PHD	6.5567
Cluster-51977.4216	C2H2	2.9731
Cluster-51977.42225	C2H2	2.7612
Cluster-51977.42816	Tify	-1.3993
Cluster-51977.44470	AP2/ERF->AP2/ERF-ERF	2.8157
Cluster-51977.45115	C2C2->C2C2-GATA	-1.4284
Cluster-51977.45706	WRKY	1.2128
Cluster-51977.45793	NF-Y->NF-YB	2.2885
Cluster-51977.4607	NF-Y->NF-YB	1.1956
Cluster-51977.46757	HB->HB-HD-ZIP	2.1276
Cluster-51977.46787	Tify	1.5435
Cluster-51977.46788	Others	1.8923
Cluster-51977.46789	Others	1.399
Cluster-51977.47185	C2C2->C2C2-Dof	1.7612
Cluster-51977.4816	MADS->MADS-M-type	3.6069
Cluster-51977.48362	HSF	1.5654
Cluster-51977.48493	NAC	1.8123
Cluster-51977.48495	NAC	2.2401
Cluster-51977.49253	GRAS	-1.1045
Cluster-51977.49380	AUX/IAA	-1.4604
Cluster-51977.50491	MYB->MYB	-1.0185
Cluster-51977.5094	NF-Y->NF-YA	1.0826
Cluster-51977.51477	GARP->GARP-G2-like	1.6632
Cluster-51977.5167	NF-Y->NF-YB	-3.1289
Cluster-51977.51673	bZIP	1.2684
Cluster-51977.51675	bZIP	3.4658
Cluster-51977.52109	AP2/ERF->AP2/ERF-ERF	5.3579
Cluster-51977.52627	Tify	2.8938
Cluster-51977.52676	C2C2->C2C2-Dof	1.0168
Cluster-51977.53680	NAC	4.2116
Cluster-51977.53681	NAC	4.1767
Cluster-51977.54072	NAC	1.8013
Cluster-51977.54560	GRAS	3.412
Cluster-51977.54939	NAC	3.6184
Cluster-51977.55086	WRKY	1.1962
Cluster-51977.55086	WRKY	1.1962
Cluster-51977.55204	WRKY	2.1537
Cluster-51977.55204	WRKY	2.1537
Cluster-51977.56670	AP2/ERF->AP2/ERF-ERF	2.099
Cluster-51977.56938	WRKY	1.0125
Cluster-51977.57914	AP2/ERF->AP2/ERF-ERF	5.7833
Cluster-51977.57915	AP2/ERF->AP2/ERF-ERF	5.7224
Cluster-51977.58557	GARP->GARP-G2-like	1.4046
Cluster-51977.59148	Tify	3.6013
Cluster-51977.60141	Jumonji	1.5079
Cluster-51977.60141	Jumonji	1.5079
Cluster-51977.61676	bZIP	1.0642
Cluster-51977.62089	NAC	2.6733
Cluster-51977.62092	NAC	2.8763
Cluster-51977.63061	C2C2->C2C2-Dof	1.0571
Cluster-51977.63845	AUX/IAA	2.8166
Cluster-51977.63846	AUX/IAA	2.1382
Cluster-51977.64125	GRAS	1.2169
Cluster-51977.64148	Others	1.2054
Cluster-51977.64148	Others	1.2054
Cluster-51977.64152	Others	2.2006
Cluster-51977.65630	MYB->MYB	1.3465
Cluster-51977.65740	AP2/ERF->AP2/ERF-ERF	2.6752
Cluster-51977.6601	C2C2->C2C2-GATA	6.8039
Cluster-51977.66400	AUX/IAA	1.624
Cluster-51977.6676	C3H	1.2418
Cluster-51977.6711	MADS->MADS-M-type	6.2797
Cluster-51977.67528	WRKY	1.2156
Cluster-51977.67528	WRKY	1.2156
Cluster-51977.67652	WRKY	1.8306
Cluster-51977.6820	AP2/ERF->AP2/ERF-ERF	7.3864
Cluster-51977.68555	WRKY	2.1617
Cluster-51977.68558	WRKY	4.1304
Cluster-51977.69355	C3H	2.8026
Cluster-51977.70610	MYB->MYB-related	1.1499
Cluster-51977.71120	AP2/ERF->AP2/ERF-ERF	2.1262
Cluster-51977.71180	WRKY	2.7327
Cluster-51977.71180	WRKY	2.7327
Cluster-51977.71180	WRKY	2.7327
Cluster-51977.71997	GRAS	1.0632
Cluster-51977.735	bHLH	4.2687
Cluster-51977.738	AP2/ERF->AP2/ERF-ERF	6.7713
Cluster-51977.7407	C2H2	2.5121
Cluster-51977.74935	HB->HB-HD-ZIP	2.2849
Cluster-51977.75786	TCP	1.292
Cluster-51977.76807	NF-Y->NF-YA	1.3471
Cluster-51977.76808	NF-Y->NF-YA	1.1235
Cluster-51977.78538	FAR1	4.1505
Cluster-51977.78942	AP2/ERF->AP2/ERF-ERF	1.1875
Cluster-51977.78988	FAR1	1.5633
Cluster-51977.80355	C2C2->C2C2-GATA	-1.4159
Cluster-51977.80355	Others	-1.4159
Cluster-51977.80758	GRAS	1.2969
Cluster-51977.8119	AP2/ERF->AP2/ERF-ERF	1.9044
Cluster-51977.83976	AP2/ERF->AP2/ERF-ERF	1.1951
Cluster-51977.8511	C2C2->C2C2-GATA	-1.1543
Cluster-51977.86397	B3->B3	-2.0982
Cluster-51977.86465	GRAS	2.9842
Cluster-51977.86841	bZIP	-3.2923
Cluster-51977.8722	HSF	-1.713
Cluster-51977.87722	NAC	3.5476
Cluster-51977.89035	B3->B3	1.5994
Cluster-51977.89212	Tify	1.2564
Cluster-51977.89611	WRKY	1.3848
Cluster-51977.89780	BES1	1.4563
Cluster-51977.89994	Trihelix	1.1463
Cluster-51977.90260	AP2/ERF->AP2/ERF-ERF	3.2705
Cluster-51977.92253	C2H2	1.1382
Cluster-51977.92717	C2H2	1.8504
Cluster-51977.93087	C2H2	2.51
Cluster-51977.9368	CSD	-2.7028
Cluster-51977.94394	MYB->MYB-related	1.2742
Cluster-51977.94394	MYB->MYB-related	1.2742
Cluster-51977.94395	MYB->MYB-related	1.2841
Cluster-51977.95026	WRKY	3.6582
Cluster-51977.95027	WRKY	3.0667
Cluster-51977.9616	GNAT	-5.3184
Cluster-51977.96340	MYB->MYB-related	2.1
Cluster-51977.96340	MYB->MYB-related	2.1
Cluster-51977.96574	AP2/ERF->AP2/ERF-ERF	1.073
Cluster-51977.97483	GRAS	1.7863
Cluster-51977.97832	bHLH	1.0452
Cluster-51977.98070	bZIP	1.2487
Cluster-51977.98741	Others	1.4814
Cluster-52016.0	C3H	5.4883
Cluster-52212.0	bZIP	-3.6648
Cluster-52527.0	LIM	6.0192
Cluster-53018.0	LIM	5.8968
Cluster-53680.0	C2H2	5.3243
Cluster-53685.0	C2H2	4.2744
Cluster-53855.0	bZIP	5.9238
Cluster-53907.0	C2H2	4.1049
Cluster-54076.0	Others	5.968
Cluster-54177.0	zn-clus	6.2254
Cluster-54991.0	NF-X1	7.8444
Cluster-56203.0	C3H	6.6578
Cluster-56498.0	TUB	7.7681
Cluster-56514.0	MYB->MYB	-3.4435
Cluster-56780.0	bZIP	6.1085
Cluster-57150.0	Others	7.4391
Cluster-57774.0	WRKY	5.8637
Cluster-58672.1	Others	6.4957
Cluster-58803.0	C2H2	7.783
Cluster-60061.1	bZIP	5.9616
Cluster-60203.0	C3H	8.1521
Cluster-60262.0	Others	6.9295
Cluster-60653.0	C2H2	5.3116
Cluster-60699.0	C2H2	7.0746
Cluster-61217.0	MBF1	-4.1734
Cluster-61429.0	C2C2->C2C2-GATA	6.9971
Cluster-61777.0	MYB->MYB-related	6.28
Cluster-61987.0	HMG	-3.8869
Cluster-62113.0	MYB->MYB	7.3693
Cluster-62742.0	HB->HB-other	-5.9212
Cluster-62889.0	GNAT	6.7836
Cluster-62895.0	MYB->MYB	-3.3811
Cluster-63577.0	zn-clus	5.9735
Cluster-65039.0	C2C2->C2C2-CO-like	-4.8328
Cluster-65192.0	Rcd1-like	5.5304
Cluster-65346.0	bZIP	5.518
Cluster-66155.0	zn-clus	8.9637
Cluster-67217.0	RWP-RK	6.2163
Cluster-67231.0	GNAT	6.4801
Cluster-67276.0	zn-clus	5.4252
Cluster-67811.0	GNAT	7.1824
Cluster-67819.0	bHLH	7.0865
Cluster-68722.0	Others	7.8308
Cluster-68872.0	RWP-RK	6.2058
Cluster-69457.0	HMG	5.1532
Cluster-71784.0	IWS1	5.4875
Cluster-71887.0	ARID	7.3867
Cluster-72342.0	bZIP	8.5979
Cluster-72984.0	SWI/SNF-BAF60b	6.0253
Cluster-73654.0	CSD	7.1033
Cluster-74144.1	NF-Y->NF-YB	5.1974
Cluster-74397.0	RB	-2.6282
Cluster-76392.0	AP2/ERF->AP2/ERF-RAV	6.4197
Cluster-77398.0	Others	-2.7307
Cluster-80978.0	bHLH	6.4115
Cluster-81378.0	AP2/ERF->AP2/ERF-ERF	4.1349
Cluster-81636.0	C3H	3.0183
Cluster-83199.0	NAC	-2.845
Cluster-86559.0	C2H2	-1.9896
Cluster-86560.0	C2H2	5.7309
Cluster-86984.0	HB->HB-KNOX	1.6793
Cluster-87048.0	C2H2	6.3766
R_S_21d vs. R_M_21d
Cluster-10464.0	C2H2	5.6598
Cluster-10469.0	E2F-DP	5.9511
Cluster-10489.0	bZIP	5.6147
Cluster-10620.0	SWI/SNF-BAF60b	4.8434
Cluster-10656.0	bZIP	8.3576
Cluster-10683.0	GNAT	7.2939
Cluster-10717.0	IWS1	5.6193
Cluster-11054.0	HMG	4.9864
Cluster-11711.0	bZIP	7.1326
Cluster-11907.0	C2H2	6.809
Cluster-12138.0	C2H2	4.7537
Cluster-12270.0	C3H	6.3071
Cluster-13043.0	bZIP	6.2413
Cluster-13328.1	C2H2	4.1157
Cluster-13534.0	C2H2	6.0197
Cluster-13534.1	C2H2	6.9789
Cluster-1408.0	HMG	4.6627
Cluster-14193.0	C3H	7.4838
Cluster-14431.0	MYB->MYB	6.1556
Cluster-14500.0	Jumonji	5.6114
Cluster-14563.0	bZIP	5.5708
Cluster-15958.0	TUB	5.7514
Cluster-16278.0	TUB	8.6288
Cluster-16332.0	C2H2	5.1909
Cluster-16640.0	CSD	8.0621
Cluster-17401.0	MYB->MYB-related	5.9053
Cluster-19737.0	MYB->MYB-related	4.5628
Cluster-19826.0	C2H2	6.5842
Cluster-20317.0	HSF	5.1238
Cluster-21855.0	bZIP	6.1541
Cluster-22147.0	HSF	4.7454
Cluster-22445.1	bHLH	5.4134
Cluster-22500.0	bZIP	7.6381
Cluster-22700.1	MYB->MYB	5.8748
Cluster-22953.0	GNAT	7.1118
Cluster-23506.1	MYB->MYB	-6.7833
Cluster-23701.1	MYB->MYB-related	7.4068
Cluster-23745.0	HMG	-5.0404
Cluster-2409.1	C3H	5.0504
Cluster-24231.0	HMG	2.7289
Cluster-24331.0	C3H	4.5692
Cluster-25105.0	MYB->MYB-related	5.7906
Cluster-25158.0	HSF	6.7443
Cluster-2868.0	HB->HB-other	5.1871
Cluster-2913.0	HSF	4.834
Cluster-2969.0	SNF2	6.018
Cluster-3487.0	HMG	5.1232
Cluster-35037.0	zn-clus	3.2896
Cluster-35423.0	C3H	-5.3807
Cluster-3887.0	PHD	5.5619
Cluster-40091.0	MYB->MYB	-5.2237
Cluster-4166.0	SWI/SNF-BAF60b	5.1894
Cluster-41883.1	TRAF	2.1163
Cluster-43586.0	C2H2	-2.2488
Cluster-4392.1	PHD	-4.8471
Cluster-45222.0	C2C2->C2C2-GATA	-5.5738
Cluster-45595.0	bZIP	-7.1219
Cluster-45628.0	HMG	-8.064
Cluster-45906.0	CSD	-4.6453
Cluster-46284.0	C2H2	-4.6223
Cluster-46867.0	C2H2	-7.346
Cluster-47035.0	C2H2	-5.86
Cluster-47228.0	LOB	-3.8746
Cluster-47317.0	bZIP	-5.8528
Cluster-47778.0	LIM	-5.6321
Cluster-48622.0	HMG	-4.8424
Cluster-48841.0	bHLH	4.0555
Cluster-49418.0	zn-clus	1.4037
Cluster-50093.0	CSD	-8.2542
Cluster-50093.1	CSD	-4.6196
Cluster-50207.0	GNAT	-4.95
Cluster-51214.0	C2H2	-6.1137
Cluster-51702.0	HMG	-5.5792
Cluster-51977.100206	BBR-BPC	-1.0354
Cluster-51977.10027	HMG	-5.6272
Cluster-51977.10046	NF-Y->NF-YB	1.1658
Cluster-51977.100736	WRKY	-1.4278
Cluster-51977.10134	C2H2	1.357
Cluster-51977.101342	C2C2->C2C2-LSD	1.168
Cluster-51977.101720	LOB	2.3755
Cluster-51977.102122	AP2/ERF->AP2/ERF-ERF	-4.3728
Cluster-51977.102187	AP2/ERF->AP2/ERF-ERF	-5.2424
Cluster-51977.102709	GRF	-1.8889
Cluster-51977.102964	HB->HB-other	-1.3391
Cluster-51977.103349	Trihelix	-3.3677
Cluster-51977.103531	bZIP	1.5609
Cluster-51977.103970	LOB	2.3342
Cluster-51977.10490	bZIP	1.1766
Cluster-51977.104930	MADS->MADS-M-type	-1.0568
Cluster-51977.105020	AUX/IAA	4.5684
Cluster-51977.105611	MYB->MYB-related	-3.4703
Cluster-51977.105612	MYB->MYB	-3.3256
Cluster-51977.10621	TRAF	-7.3817
Cluster-51977.106347	PLATZ	1.0391
Cluster-51977.106898	NAC	-4.738
Cluster-51977.106899	NAC	-5.1382
Cluster-51977.107279	AP2/ERF->AP2/ERF-ERF	-2.0956
Cluster-51977.10739	AP2/ERF->AP2/ERF-ERF	-1.0553
Cluster-51977.107802	GARP->GARP-G2-like	-1.3735
Cluster-51977.10810	bHLH	1.9809
Cluster-51977.108562	TRAF	-1.095
Cluster-51977.108827	NAC	1.3363
Cluster-51977.110352	AP2/ERF->AP2/ERF-ERF	-2.236
Cluster-51977.111850	B3->B3	-3.6417
Cluster-51977.112057	LOB	2.1058
Cluster-51977.112813	WRKY	4.4708
Cluster-51977.113494	bHLH	1.5373
Cluster-51977.114311	RWP-RK	1.3125
Cluster-51977.115459	MYB->MYB	2.6078
Cluster-51977.115460	MYB->MYB-related	3.3271
Cluster-51977.115460	MYB->MYB-related	3.3271
Cluster-51977.115829	WRKY	1.119
Cluster-51977.115832	WRKY	1.1213
Cluster-51977.116234	WRKY	2.3116
Cluster-51977.116910	zf-HD	-1.4985
Cluster-51977.117865	C2C2->C2C2-GATA	-1.1824
Cluster-51977.117902	GNAT	1.058
Cluster-51977.118864	C2C2->C2C2-Dof	1.2229
Cluster-51977.119053	AUX/IAA	-1.7091
Cluster-51977.11906	bHLH	1.1801
Cluster-51977.119352	bHLH	1.2656
Cluster-51977.119510	GNAT	-1.4136
Cluster-51977.119893	NF-Y->NF-YA	2.5164
Cluster-51977.120304	bHLH	1.181
Cluster-51977.120931	MYB->MYB-related	-1.048
Cluster-51977.121089	HSF	-1.7982
Cluster-51977.121135	Trihelix	1.4818
Cluster-51977.121429	AP2/ERF->AP2/ERF-ERF	-1.0046
Cluster-51977.121467	bHLH	-1.6924
Cluster-51977.121516	WRKY	1.0727
Cluster-51977.12187	AP2/ERF->AP2/ERF-ERF	-2.1761
Cluster-51977.122193	bZIP	1.136
Cluster-51977.122684	C2C2->C2C2-YABBY	1.5708
Cluster-51977.122781	C2H2	-2.7726
Cluster-51977.122846	WRKY	-2.0559
Cluster-51977.12329	HMG	-5.988
Cluster-51977.123547	bHLH	-2.0727
Cluster-51977.123889	GNAT	3.5629
Cluster-51977.123899	B3->B3	-1.4435
Cluster-51977.123899	B3->B3	-1.4435
Cluster-51977.124026	NAC	1.2533
Cluster-51977.124026	NAC	1.2533
Cluster-51977.124111	bHLH	-2.3017
Cluster-51977.124742	AP2/ERF->AP2/ERF-ERF	-2.0304
Cluster-51977.124807	bHLH	1.8674
Cluster-51977.124912	AP2/ERF->AP2/ERF-ERF	-1.2705
Cluster-51977.12528	MYB->MYB-related	2.0152
Cluster-51977.125795	B3->B3	-3.1765
Cluster-51977.127177	AP2/ERF->AP2/ERF-ERF	-1.4355
Cluster-51977.128725	PHD	-1.3377
Cluster-51977.128725	HB->HB-other	-1.3377
Cluster-51977.13023	MYB->MYB-related	1.4628
Cluster-51977.131004	HB->HB-HD-ZIP	1.4096
Cluster-51977.131834	AUX/IAA	-1.3042
Cluster-51977.134413	GARP->GARP-G2-like	-1.5596
Cluster-51977.136125	NAC	2.8952
Cluster-51977.136125	NAC	2.8952
Cluster-51977.136293	MYB->MYB	-2.2596
Cluster-51977.136719	C2H2	-1.3187
Cluster-51977.136727	HB->HB-WOX	-1.1265
Cluster-51977.137620	WRKY	-1.2601
Cluster-51977.137620	WRKY	-1.2601
Cluster-51977.137849	LIM	-5.9513
Cluster-51977.138082	bHLH	-4.2854
Cluster-51977.138411	AP2/ERF->AP2/ERF-ERF	1.4764
Cluster-51977.138898	AP2/ERF->AP2/ERF-ERF	-1.1903
Cluster-51977.139436	HMG	-4.9625
Cluster-51977.139491	MADS->MADS-M-type	2.4556
Cluster-51977.139562	WRKY	2.1176
Cluster-51977.139902	WRKY	1.7958
Cluster-51977.139902	WRKY	1.7958
Cluster-51977.140154	NAC	1.2974
Cluster-51977.141092	bHLH	-1.5585
Cluster-51977.141113	NAC	1.051
Cluster-51977.141317	WRKY	3.0141
Cluster-51977.141488	C2H2	1.235
Cluster-51977.141831	MYB->MYB	2.3535
Cluster-51977.141877	CSD	-4.9123
Cluster-51977.141951	C3H	-5.6297
Cluster-51977.142148	MYB->MYB-related	2.6163
Cluster-51977.142372	MYB->MYB-related	1.2567
Cluster-51977.142373	MYB->MYB-related	1.3918
Cluster-51977.142659	MYB->MYB	2.1152
Cluster-51977.142957	MYB->MYB-related	1.0892
Cluster-51977.142958	MYB->MYB-related	1.7455
Cluster-51977.143123	WRKY	-1.4777
Cluster-51977.143269	HB->HB-WOX	-3.9592
Cluster-51977.143436	MYB->MYB-related	-7.2798
Cluster-51977.143666	LOB	1.0578
Cluster-51977.143704	bZIP	1.5737
Cluster-51977.143932	bZIP	1.4285
Cluster-51977.143974	GRAS	-2
Cluster-51977.144034	MYB->MYB	-1.1716
Cluster-51977.144422	AP2/ERF->AP2/ERF-AP2	1.1111
Cluster-51977.144506	WRKY	-2.0948
Cluster-51977.144604	WRKY	-1.4519
Cluster-51977.144642	bHLH	1.1736
Cluster-51977.144846	GRAS	1.9556
Cluster-51977.145022	MYB->MYB	6.2884
Cluster-51977.145102	OFP	-1.3298
Cluster-51977.145590	C2H2	1.0192
Cluster-51977.147140	HB->HB-WOX	1.1508
Cluster-51977.147163	C2H2	2.5923
Cluster-51977.147515	SRS	1.2776
Cluster-51977.147961	bHLH	1.6319
Cluster-51977.148010	C3H	4.2357
Cluster-51977.148360	HSF	6.999
Cluster-51977.148423	MADS->MADS-M-type	5.5528
Cluster-51977.148463	C3H	7.2591
Cluster-51977.148638	zn-clus	-2.0789
Cluster-51977.148914	B3->B3	-2.3635
Cluster-51977.148914	B3->B3	-2.3635
Cluster-51977.148927	OFP	-1.7197
Cluster-51977.149213	SNF2	-6.6963
Cluster-51977.149595	HSF	5.4703
Cluster-51977.149790	C3H	8.4394
Cluster-51977.149897	MYB->MYB	5.4558
Cluster-51977.149934	NAC	1.0916
Cluster-51977.149965	E2F-DP	5.9759
Cluster-51977.149977	MADS->MADS-MIKC	-1.7162
Cluster-51977.150032	GNAT	5.551
Cluster-51977.150091	MYB->MYB	7.068
Cluster-51977.150116	GRF	1.3579
Cluster-51977.150157	C2H2	5.1194
Cluster-51977.150180	LOB	1.5376
Cluster-51977.150333	TRAF	6.5655
Cluster-51977.150384	SNF2	7.4803
Cluster-51977.150425	zn-clus	3.2907
Cluster-51977.150444	C2H2	6.8301
Cluster-51977.151077	zf-HD	-2.3897
Cluster-51977.15503	NAC	-1.6725
Cluster-51977.15947	WRKY	1.6072
Cluster-51977.16165	MYB->MYB	2.3304
Cluster-51977.16247	LOB	1.0563
Cluster-51977.17405	AP2/ERF->AP2/ERF-ERF	-1.3504
Cluster-51977.18051	SBP	-2.2145
Cluster-51977.18820	AP2/ERF->AP2/ERF-ERF	-1.5571
Cluster-51977.19105	AP2/ERF->AP2/ERF-ERF	-3.5219
Cluster-51977.2250	MYB->MYB-related	7.5465
Cluster-51977.2259	bZIP	8.0788
Cluster-51977.22736	SET	-1.5828
Cluster-51977.23303	CPP	-1.2305
Cluster-51977.23323	HSF	1.8659
Cluster-51977.24519	TCP	-1.3504
Cluster-51977.24555	MYB->MYB	1.1562
Cluster-51977.24821	WRKY	1.0802
Cluster-51977.24821	WRKY	1.0802
Cluster-51977.24922	AP2/ERF->AP2/ERF-ERF	-2.8395
Cluster-51977.2494	zn-clus	6.1945
Cluster-51977.25018	GRAS	1.4993
Cluster-51977.25018	GRAS	1.4993
Cluster-51977.25127	MYB->MYB	-1.6116
Cluster-51977.2689	bZIP	-5.8496
Cluster-51977.27566	C2C2->C2C2-GATA	-1.0294
Cluster-51977.27793	OFP	-1.5214
Cluster-51977.28519	GARP->GARP-G2-like	1.7726
Cluster-51977.28658	MYB->MYB	-1.9147
Cluster-51977.32181	GARP->GARP-ARR-B	1.7579
Cluster-51977.32182	GARP->GARP-G2-like	3.4405
Cluster-51977.32182	GARP->GARP-G2-like	3.4405
Cluster-51977.32396	C3H	-1.7795
Cluster-51977.3356	C2H2	-5.5205
Cluster-51977.33892	SBP	-2.0448
Cluster-51977.35219	mTERF	-2.0172
Cluster-51977.35252	MYB->MYB-related	1.904
Cluster-51977.35295	AP2/ERF->AP2/ERF-ERF	1.1657
Cluster-51977.37209	MYB->MYB-related	1.6967
Cluster-51977.37209	MYB->MYB-related	1.6967
Cluster-51977.37658	AP2/ERF->AP2/ERF-RAV	-1.2369
Cluster-51977.37711	FAR1	-1.41
Cluster-51977.3949	MADS->MADS-MIKC	3.6523
Cluster-51977.39815	GARP->GARP-G2-like	-1.0607
Cluster-51977.39989	HB->HB-BELL	-2.1192
Cluster-51977.39999	B3->B3-ARF	-1.3298
Cluster-51977.4032	bZIP	4.6552
Cluster-51977.41078	mTERF	-2.9188
Cluster-51977.42115	MYB->MYB-related	-1.3134
Cluster-51977.4216	C2H2	1.4821
Cluster-51977.42225	C2H2	-1.5294
Cluster-51977.42517	AUX/IAA	-1.0254
Cluster-51977.4328	CSD	4.5699
Cluster-51977.44470	AP2/ERF->AP2/ERF-ERF	-1.7849
Cluster-51977.4475	bZIP	1.479
Cluster-51977.45681	AP2/ERF->AP2/ERF-ERF	-4.8673
Cluster-51977.45787	GNAT	-1.1245
Cluster-51977.4607	NF-Y->NF-YB	1.961
Cluster-51977.47374	Jumonji	1.0973
Cluster-51977.47882	MYB->MYB	1.2412
Cluster-51977.47944	HMG	-1.5062
Cluster-51977.47944	ARID	-1.5062
Cluster-51977.4816	MADS->MADS-M-type	-1.9154
Cluster-51977.48493	NAC	-1.4619
Cluster-51977.48495	NAC	-2.9542
Cluster-51977.49253	GRAS	-1.8609
Cluster-51977.49917	MYB->MYB-related	2.3454
Cluster-51977.5094	NF-Y->NF-YA	-1.7375
Cluster-51977.50945	GARP->GARP-G2-like	-1.3155
Cluster-51977.52109	AP2/ERF->AP2/ERF-ERF	-2.116
Cluster-51977.53367	SWI/SNF-BAF60b	-1.5781
Cluster-51977.55599	HB->HB-BELL	-1.7143
Cluster-51977.56020	TCP	1.0887
Cluster-51977.56517	bHLH	-1.6665
Cluster-51977.56832	FAR1	1.3881
Cluster-51977.57311	C2H2	-1.6268
Cluster-51977.57313	C2H2	-1.3202
Cluster-51977.57324	C2H2	1.5761
Cluster-51977.57325	C2H2	-1.5904
Cluster-51977.57326	C2H2	-2.9361
Cluster-51977.57497	bZIP	-1.9958
Cluster-51977.57914	AP2/ERF->AP2/ERF-ERF	-3.464
Cluster-51977.57915	AP2/ERF->AP2/ERF-ERF	-3.9951
Cluster-51977.58909	HB->HB-HD-ZIP	-1.9715
Cluster-51977.59112	Trihelix	-1.269
Cluster-51977.59165	NAC	-1.4421
Cluster-51977.59165	NAC	-1.4421
Cluster-51977.5935	bHLH	2.3933
Cluster-51977.59998	WRKY	1.2964
Cluster-51977.60639	PLATZ	1.3307
Cluster-51977.61946	C2C2->C2C2-YABBY	3.1714
Cluster-51977.62058	NF-Y->NF-YA	1.9055
Cluster-51977.62089	NAC	-2.3894
Cluster-51977.62503	NF-Y->NF-YA	1.1787
Cluster-51977.63457	Trihelix	-4.0815
Cluster-51977.63846	AUX/IAA	-1.0391
Cluster-51977.64076	AUX/IAA	1.275
Cluster-51977.64125	GRAS	1.0244
Cluster-51977.64158	AUX/IAA	1.0321
Cluster-51977.64158	AUX/IAA	1.0321
Cluster-51977.65313	MADS->MADS-M-type	-1.9323
Cluster-51977.65740	AP2/ERF->AP2/ERF-ERF	-2.1416
Cluster-51977.66400	AUX/IAA	-1.0582
Cluster-51977.66643	HB->HB-BELL	-1.5637
Cluster-51977.67759	NF-Y->NF-YC	-1.4336
Cluster-51977.68166	C3H	-2.1876
Cluster-51977.68591	SBP	-1.597
Cluster-51977.69104	EIL	-1.0538
Cluster-51977.69104	EIL	-1.0538
Cluster-51977.69355	C3H	-2.6062
Cluster-51977.70205	bHLH	-3.007
Cluster-51977.71140	GRAS	1.4587
Cluster-51977.71505	C3H	-1.6924
Cluster-51977.71646	LUG	-1.0448
Cluster-51977.71749	bHLH	-1.9533
Cluster-51977.71898	C2C2->C2C2-CO-like	-1.6165
Cluster-51977.74333	C2C2->C2C2-CO-like	-1.6532
Cluster-51977.74935	HB->HB-HD-ZIP	1.0173
Cluster-51977.7884	AP2/ERF->AP2/ERF-ERF	-1.1703
Cluster-51977.79363	bHLH	1.1146
Cluster-51977.80731	bHLH	-1.1736
Cluster-51977.81322	bZIP	1.0959
Cluster-51977.8138	MADS->MADS-M-type	2.414
Cluster-51977.81409	MADS->MADS-M-type	-1.0645
Cluster-51977.83438	C2C2->C2C2-LSD	-4.2525
Cluster-51977.83821	GNAT	-1.068
Cluster-51977.83959	CSD	-1.6218
Cluster-51977.83976	AP2/ERF->AP2/ERF-ERF	-1.7249
Cluster-51977.8447	NAC	-1.2345
Cluster-51977.86331	MYB->MYB	-2.2477
Cluster-51977.86397	B3->B3	-3.1713
Cluster-51977.86841	bZIP	2.2632
Cluster-51977.8830	MYB->MYB-related	2.6446
Cluster-51977.89406	WRKY	1.1535
Cluster-51977.89780	BES1	-1.3691
Cluster-51977.90941	GARP->GARP-G2-like	-2.3323
Cluster-51977.90944	GARP->GARP-G2-like	-2.4592
Cluster-51977.92253	C2H2	-1.8159
Cluster-51977.93087	C2H2	-2.0534
Cluster-51977.9368	CSD	-4.621
Cluster-51977.94394	MYB->MYB-related	1.4479
Cluster-51977.94394	MYB->MYB-related	1.4479
Cluster-51977.94395	MYB->MYB-related	1.9984
Cluster-51977.95027	WRKY	-1.8531
Cluster-51977.95273	mTERF	-1.2843
Cluster-51977.95475	SET	-1.5783
Cluster-51977.96305	bHLH	-1.5511
Cluster-51977.96616	bHLH	-1.975
Cluster-51977.97471	bHLH	1.5821
Cluster-51977.9849	GRAS	1.6552
Cluster-51977.98682	bHLH	-1.0559
Cluster-52016.0	C3H	-4.9697
Cluster-52135.0	HB->HB-other	-5.5682
Cluster-52255.0	bZIP	-5.0424
Cluster-52527.0	LIM	-5.1482
Cluster-53784.0	HMG	-4.9798
Cluster-53907.0	C2H2	3.2593
Cluster-54177.0	zn-clus	-5.1344
Cluster-5487.0	MYB->MYB	6.22
Cluster-54991.0	NF-X1	-6.222
Cluster-55542.0	C2H2	1.4421
Cluster-55666.0	C3H	-6.7482
Cluster-5567.0	RWP-RK	4.7512
Cluster-56203.0	C3H	-4.8504
Cluster-56514.0	MYB->MYB	-4.9657
Cluster-57572.0	HMG	-5.2152
Cluster-57579.0	bZIP	7.427
Cluster-57907.0	MADS->MADS-MIKC	6.496
Cluster-5794.0	HSF	4.9858
Cluster-58126.0	LIM	-4.9886
Cluster-58453.0	HMG	-5.3661
Cluster-58519.0	RWP-RK	-4.8527
Cluster-58551.0	HB->HB-other	-4.7687
Cluster-58706.0	bZIP	-5.7718
Cluster-58803.0	C2H2	-5.0334
Cluster-58966.0	MYB->MYB-related	-5.5355
Cluster-59720.0	HB->HB-other	-4.8471
Cluster-59738.0	C3H	-5.7357
Cluster-60337.0	HMG	-6.309
Cluster-60924.0	bZIP	6.6834
Cluster-61159.0	MYB->MYB-related	-7.5963
Cluster-61234.0	HMG	-7.4988
Cluster-61305.0	CSD	-5.3004
Cluster-62113.0	MYB->MYB	-6.0264
Cluster-62607.1	SNF2	4.5257
Cluster-62742.0	HB->HB-other	-2.6744
Cluster-62757.0	LOB	2.8026
Cluster-63577.0	zn-clus	-4.7347
Cluster-63607.0	C3H	-4.6384
Cluster-63690.0	Rcd1-like	6.0182
Cluster-63951.0	C3H	-6.2727
Cluster-65556.0	C3H	-4.9731
Cluster-65834.1	SET	-5.0654
Cluster-65894.0	MADS->MADS-M-type	-5.9074
Cluster-65967.0	TRAF	-6.1964
Cluster-66155.0	zn-clus	-5.2195
Cluster-66186.0	TRAF	-4.7581
Cluster-66591.0	MYB->MYB-related	-5.227
Cluster-66891.0	MBF1	-5.5792
Cluster-66925.0	bZIP	-7.4626
Cluster-67675.0	HMG	-6.3258
Cluster-67811.0	GNAT	-5.6437
Cluster-68168.0	MADS->MADS-M-type	8.6167
Cluster-68189.0	C2H2	7.188
Cluster-68255.0	MYB->MYB-related	4.6641
Cluster-68402.0	C3H	6.1577
Cluster-68437.0	C2H2	7.0795
Cluster-68488.0	zn-clus	3.7043
Cluster-68616.0	MYB->MYB-related	8.9524
Cluster-68640.0	C3H	6.5217
Cluster-68642.0	HSF	9.2482
Cluster-68944.1	bZIP	1.4702
Cluster-69457.0	HMG	4.8309
Cluster-69662.0	HSF	6.5171
Cluster-69793.0	bZIP	5.892
Cluster-70808.0	OFP	1.9106
Cluster-71784.0	IWS1	-4.8794
Cluster-71887.0	ARID	-5.6239
Cluster-72109.0	bZIP	-6.163
Cluster-72342.0	bZIP	-6.9132
Cluster-72606.0	HB->HB-other	-6.8256
Cluster-72859.0	zn-clus	-4.8389
Cluster-74427.0	C2H2	1.6035
Cluster-76323.0	MBF1	5.0522
Cluster-76413.0	zn-clus	5.3083
Cluster-76745.0	HMG	-7.3822
Cluster-80887.0	C2H2	-4.7446
Cluster-82635.0	HSF	-4.6578
Cluster-82728.0	MADS->MADS-M-type	-1.4732
Cluster-82893.0	AP2/ERF->AP2/ERF-ERF	2.3567
Cluster-85043.0	zf-HD	-5.7233
Cluster-86559.0	C2H2	-5.3122
Cluster-86984.0	HB->HB-KNOX	-3.2265
Cluster-87048.0	C2H2	-6.2283
Cluster-87135.0	NAC	1.5347
Cluster-87135.0	NAC	1.5347
Cluster-87172.0	WRKY	5.0534
Cluster-87890.0	C2H2	-5.0303
Cluster-894.0	C2C2->C2C2-GATA	6.2181
Cluster-922.0	bZIP	5.1904
Cluster-985.0	zn-clus	5.984
L_S_1h vs. R_M_1h
Cluster-51977.102122	AP2/ERF->AP2/ERF-ERF	-2.3736
Cluster-51977.102187	AP2/ERF->AP2/ERF-ERF	-2.6361
Cluster-51977.103531	bZIP	-1.2824
Cluster-51977.103687	C2H2	1.5279
Cluster-51977.103728	MYB->MYB	1.5595
Cluster-51977.104085	LOB	-1.8508
Cluster-51977.106220	NAC	-1.0285
Cluster-51977.107207	C2H2	1.704
Cluster-51977.107279	AP2/ERF->AP2/ERF-ERF	-3.4729
Cluster-51977.107511	NF-Y->NF-YA	1.6084
Cluster-51977.107511	NF-Y->NF-YA	1.6084
Cluster-51977.110352	AP2/ERF->AP2/ERF-ERF	1.0018
Cluster-51977.112711	bZIP	1.0813
Cluster-51977.11559	SNF2	-1.1753
Cluster-51977.115829	WRKY	-2.8416
Cluster-51977.115832	WRKY	-2.804
Cluster-51977.119053	AUX/IAA	1.4211
Cluster-51977.119311	AP2/ERF->AP2/ERF-ERF	1.1401
Cluster-51977.119344	AP2/ERF->AP2/ERF-ERF	-1.4806
Cluster-51977.123142	HSF	2.1142
Cluster-51977.124528	AP2/ERF->AP2/ERF-ERF	1.4379
Cluster-51977.124742	AP2/ERF->AP2/ERF-ERF	-2.4342
Cluster-51977.12528	MYB->MYB-related	5.117
Cluster-51977.125900	HSF	1.2517
Cluster-51977.131834	AUX/IAA	1.4666
Cluster-51977.133907	GNAT	1.4223
Cluster-51977.136125	NAC	2.2513
Cluster-51977.136125	NAC	2.2513
Cluster-51977.143534	AP2/ERF->AP2/ERF-ERF	-2.7812
Cluster-51977.23323	HSF	2.511
Cluster-51977.23885	Others	-1.5196
Cluster-51977.24127	MBF1	1.6589
Cluster-51977.24159	MYB->MYB-related	-1.465
Cluster-51977.24159	MYB->MYB-related	-1.465
Cluster-51977.26590	bZIP	1.8279
Cluster-51977.37711	FAR1	-1.3061
Cluster-51977.40548	Trihelix	-1.0951
Cluster-51977.44453	B3->B3	1.0301
Cluster-51977.44470	AP2/ERF->AP2/ERF-ERF	2.6514
Cluster-51977.45681	AP2/ERF->AP2/ERF-ERF	-1.5174
Cluster-51977.45793	NF-Y->NF-YB	1.6379
Cluster-51977.45996	Others	-1.167
Cluster-51977.4625	Others	-1.2086
Cluster-51977.48362	HSF	1.5304
Cluster-51977.49293	TCP	1.1652
Cluster-51977.5094	NF-Y->NF-YA	2.3071
Cluster-51977.52627	Tify	-7.0295
Cluster-51977.53680	NAC	1.0225
Cluster-51977.53681	NAC	1.0632
Cluster-51977.54072	NAC	2.0218
Cluster-51977.56670	AP2/ERF->AP2/ERF-ERF	-2.4346
Cluster-51977.57914	AP2/ERF->AP2/ERF-ERF	4.0382
Cluster-51977.57915	AP2/ERF->AP2/ERF-ERF	3.5049
Cluster-51977.58610	AP2/ERF->AP2/ERF-RAV	-1.1572
Cluster-51977.59998	WRKY	1.9645
Cluster-51977.62453	TAZ	-1.2049
Cluster-51977.65740	AP2/ERF->AP2/ERF-ERF	1.7913
Cluster-51977.66399	AUX/IAA	1.1873
Cluster-51977.67528	WRKY	1.7582
Cluster-51977.67528	WRKY	1.7582
Cluster-51977.68839	TAZ	1.0442
Cluster-51977.69412	Others	-1.474
Cluster-51977.70466	bHLH	-1.0432
Cluster-51977.71140	GRAS	-2.2072
Cluster-51977.71476	HB->HB-HD-ZIP	1.9749
Cluster-51977.71678	WRKY	1.566
Cluster-51977.72916	NF-Y->NF-YB	1.7794
Cluster-51977.74935	HB->HB-HD-ZIP	2.741
Cluster-51977.80731	bHLH	-1.7949
Cluster-51977.80732	bHLH	-2.0098
Cluster-51977.83976	AP2/ERF->AP2/ERF-ERF	1.2512
Cluster-51977.87722	NAC	2.9509
Cluster-51977.94394	MYB->MYB-related	3.2258
Cluster-51977.94394	MYB->MYB-related	3.2258
Cluster-51977.94395	MYB->MYB-related	3.4099
Cluster-51977.95424	AUX/IAA	1.112
Cluster-51977.95424	AUX/IAA	1.112
Cluster-51977.97471	bHLH	-1.3983
Cluster-51977.97831	HB->HB-HD-ZIP	-1.1539
Cluster-51977.98070	bZIP	2.1037
Cluster-51977.99277	bHLH	-2.5749
Cluster-82877.0	AP2/ERF->AP2/ERF-ERF	-6.4024
Cluster-88767.0	AP2/ERF->AP2/ERF-ERF	-6.4804
L_S_21d vs. R_M_21d
Cluster-51977.102122	AP2/ERF->AP2/ERF-ERF	-1.8374
Cluster-51977.103531	bZIP	-2.1122
Cluster-51977.103687	C2H2	-3.9061
Cluster-51977.107279	AP2/ERF->AP2/ERF-ERF	-2.2028
Cluster-51977.113534	RWP-RK	3.7302
Cluster-51977.115829	WRKY	-1.4466
Cluster-51977.115832	WRKY	-1.1664
Cluster-51977.116853	LOB	2.5071
Cluster-51977.118088	bHLH	-1.3643
Cluster-51977.119284	NAC	1.788
Cluster-51977.119311	AP2/ERF->AP2/ERF-ERF	1.1679
Cluster-51977.119352	bHLH	1.4903
Cluster-51977.12087	bZIP	2.18
Cluster-51977.121135	Trihelix	-1.088
Cluster-51977.121917	AP2/ERF->AP2/ERF-ERF	-2.6588
Cluster-51977.122123	MYB->MYB-related	-2.2689
Cluster-51977.122123	MYB->MYB-related	-2.2689
Cluster-51977.122846	WRKY	-7.3877
Cluster-51977.123142	HSF	-1.2832
Cluster-51977.123867	HB->HB-HD-ZIP	1.3029
Cluster-51977.124111	bHLH	-2.3889
Cluster-51977.124742	AP2/ERF->AP2/ERF-ERF	-1.9616
Cluster-51977.124912	AP2/ERF->AP2/ERF-ERF	-3.2016
Cluster-51977.129329	bHLH	-1.1033
Cluster-51977.12958	CPP	-1.3533
Cluster-51977.13023	MYB->MYB-related	-3.0446
Cluster-51977.132970	AP2/ERF->AP2/ERF-ERF	-3.7827
Cluster-51977.132970	AP2/ERF->AP2/ERF-ERF	-3.7827
Cluster-51977.133043	bHLH	-2.3656
Cluster-51977.133225	SRS	-1.9376
Cluster-51977.136125	NAC	2.9063
Cluster-51977.136125	NAC	2.9063
Cluster-51977.142425	PHD	-5.7808
Cluster-51977.143534	AP2/ERF->AP2/ERF-ERF	-2.8104
Cluster-51977.1790	MYB->MYB-related	-8.0931
Cluster-51977.23202	TAZ	-1.5089
Cluster-51977.24159	MYB->MYB-related	-3.0725
Cluster-51977.24159	MYB->MYB-related	-3.0725
Cluster-51977.24287	GNAT	-1.2953
Cluster-51977.24625	GARP->GARP-G2-like	-1.5455
Cluster-51977.24821	WRKY	-2.1883
Cluster-51977.24821	WRKY	-2.1883
Cluster-51977.24922	AP2/ERF->AP2/ERF-ERF	-5.5464
Cluster-51977.25034	HB->HB-BELL	-1.092
Cluster-51977.26290	Tify	-6.1914
Cluster-51977.26291	Tify	-5.9489
Cluster-51977.26292	Tify	-5.7313
Cluster-51977.26590	bZIP	1.4202
Cluster-51977.27433	RWP-RK	2.5753
Cluster-51977.29019	RWP-RK	-1.058
Cluster-51977.29148	MYB->MYB-related	-3.8053
Cluster-51977.29148	MYB->MYB-related	-3.8053
Cluster-51977.36998	WRKY	2.6188
Cluster-51977.37711	FAR1	-2.0614
Cluster-51977.39604	MYB->MYB-related	-4.0422
Cluster-51977.42225	C2H2	-4.0565
Cluster-51977.44470	AP2/ERF->AP2/ERF-ERF	-2.7984
Cluster-51977.44821	TCP	-1.0567
Cluster-51977.45681	AP2/ERF->AP2/ERF-ERF	-1.0387
Cluster-51977.47374	Jumonji	1.0097
Cluster-51977.48495	NAC	-1.0963
Cluster-51977.49293	TCP	1.5323
Cluster-51977.51817	WRKY	-7.0807
Cluster-51977.51992	bZIP	-1.2765
Cluster-51977.52109	AP2/ERF->AP2/ERF-ERF	-3.5946
Cluster-51977.52627	Tify	-6.6717
Cluster-51977.53680	NAC	-2.652
Cluster-51977.53681	NAC	-3.0669
Cluster-51977.54560	GRAS	-2.8636
Cluster-51977.55204	WRKY	-1.9598
Cluster-51977.55204	WRKY	-1.9598
Cluster-51977.57497	bZIP	-2.4523
Cluster-51977.57914	AP2/ERF->AP2/ERF-ERF	-1.9223
Cluster-51977.57915	AP2/ERF->AP2/ERF-ERF	-1.9385
Cluster-51977.58727	SRS	-1.0977
Cluster-51977.59148	Tify	-5.0339
Cluster-51977.62089	NAC	1.4006
Cluster-51977.62092	NAC	1.1475
Cluster-51977.63845	AUX/IAA	-1.3563
Cluster-51977.64125	GRAS	-1.12
Cluster-51977.65553	C2H2	1.0362
Cluster-51977.65740	AP2/ERF->AP2/ERF-ERF	-1.0701
Cluster-51977.66399	AUX/IAA	1.2874
Cluster-51977.67528	WRKY	2.1652
Cluster-51977.67528	WRKY	2.1652
Cluster-51977.68555	WRKY	-1.5687
Cluster-51977.68558	WRKY	-2.8533
Cluster-51977.68704	NAC	1.0809
Cluster-51977.69355	C3H	-2.7731
Cluster-51977.70378	AP2/ERF->AP2/ERF-ERF	1.0268
Cluster-51977.71120	AP2/ERF->AP2/ERF-ERF	-2.4764
Cluster-51977.71180	WRKY	-2.7107
Cluster-51977.71180	WRKY	-2.7107
Cluster-51977.71180	WRKY	-2.7107
Cluster-51977.738	AP2/ERF->AP2/ERF-ERF	-6.6018
Cluster-51977.74935	HB->HB-HD-ZIP	2.4651
Cluster-51977.75922	DBP	-1.3634
Cluster-51977.82449	MADS->MADS-M-type	-1.2705
Cluster-51977.83824	WRKY	-1.8793
Cluster-51977.83825	WRKY	-1.8514
Cluster-51977.83959	CSD	-1.8335
Cluster-51977.86465	GRAS	-4.0883
Cluster-51977.87722	NAC	-1.8583
Cluster-51977.89035	B3->B3	-1.7895
Cluster-51977.89507	PHD	-5.1521
Cluster-51977.90806	bHLH	1.1053
Cluster-51977.93087	C2H2	-2.9256
Cluster-51977.94734	LUG	1.4219
Cluster-51977.95026	WRKY	-2.1223
Cluster-51977.95027	WRKY	-2.2552
Cluster-51977.95368	MYB->MYB	1.0415
Cluster-51977.95425	AUX/IAA	1.5714
Cluster-51977.95425	AUX/IAA	1.5714
Cluster-51977.95428	AUX/IAA	1.394
Cluster-51977.95428	AUX/IAA	1.394
Cluster-51977.96305	bHLH	-1.2926
Cluster-51977.96616	bHLH	-1.2393
Cluster-51977.97483	GRAS	-1.4403
Cluster-51977.97831	HB->HB-HD-ZIP	1.7784
Cluster-51977.97832	bHLH	-1.9232
Cluster-51977.99485	MYB->MYB	-1.2125
Cluster-84749.0	MYB->MYB	-4.6434
Cluster-88583.0	MYB->MYB	-5.702

## Sheet: Table S7
Supplementary Table 7. Genes in the yellow, brown, purple, and cyan modules in WGCNA analysis.
Gene_id	kTotal	kWithin	kOut	kDiff
Genes in yellow module
Cluster-51977.111668	333.544	197.72	135.824	61.8953
Cluster-51977.139084	294.122	196.885	97.2368	99.6485
Cluster-51977.108918	312.854	195.355	117.499	77.8558
Cluster-51977.103688	292.158	195.184	96.9741	98.2099
Cluster-51977.111669	361.13	193.417	167.713	25.7035
Cluster-51977.24722	315.803	193.226	122.577	70.6491
Cluster-51977.111670	319.91	191.723	128.187	63.5355
Cluster-51977.23972	348.96	191.542	157.418	34.1234
Cluster-51977.138403	352.361	190.387	161.974	28.4132
Cluster-51977.77075	337.428	190.042	147.386	42.6559
Cluster-51977.48392	275.148	188.723	86.4249	102.298
Cluster-51977.48391	274.55	186.994	87.5568	99.4367
Cluster-51977.103687	273.147	185.774	87.373	98.4011
Cluster-51977.35332	277.616	185.245	92.3705	92.8748
Cluster-51977.62908	295.06	184.98	110.08	74.9003
Cluster-51977.23350	294.215	183.388	110.826	72.562
Cluster-51977.79317	301.576	183.24	118.336	64.9043
Cluster-51977.146103	287.106	182.706	104.4	78.3064
Cluster-51977.65705	285.646	182.173	103.473	78.6994
Cluster-51977.147362	347.887	181.689	166.198	15.4905
Cluster-51977.134721	402.566	181.351	221.215	-39.8638
Cluster-51977.42623	291.917	181.211	110.706	70.5051
Cluster-51977.12011	276.666	181.184	95.482	85.7021
Cluster-51977.128769	279.42	180.707	98.7126	81.9945
Cluster-51977.99186	353.778	180.177	173.601	6.57611
Cluster-51977.78332	268.451	180.058	88.3926	91.6657
Cluster-51977.23211	259.283	179.481	79.8017	99.6797
Cluster-51977.25422	302.614	178.91	123.703	55.2065
Cluster-51977.93524	292.093	178.885	113.207	65.6781
Cluster-51977.32437	293.988	178.144	115.844	62.3002
Cluster-51977.139514	266.6	177.578	89.0215	88.5568
Cluster-51977.131537	282.258	177.29	104.968	72.3223
Cluster-51977.28956	249.118	176.672	72.4461	104.226
Cluster-51977.58756	328.987	175.774	153.212	22.5622
Cluster-51977.94395	361.823	175.729	186.093	-10.364
Cluster-51977.119344	306.063	175.538	130.525	45.0133
Cluster-51977.24160	248.871	175.087	73.7849	101.302
Cluster-51977.58754	288.915	174.59	114.325	60.2654
Cluster-51977.30522	314.818	174.369	140.449	33.92
Cluster-51977.106050	354.309	174.103	180.206	-6.1032
Cluster-51977.124696	262.302	174.02	88.2819	85.7384
Cluster-51977.106779	266.86	173.056	93.8042	79.2517
Cluster-51977.124125	249.719	172.153	77.5662	94.5869
Cluster-51977.89212	412.827	171.43	241.397	-69.9669
Cluster-51977.32998	255.06	171.382	83.6774	87.7049
Cluster-51977.139583	412.593	171.341	241.251	-69.9103
Cluster-51977.24382	270.601	169.704	100.896	68.8079
Cluster-51977.138442	317.495	169.6	147.895	21.7047
Cluster-51977.100608	272.27	169.115	103.154	65.9609
Cluster-51977.34586	251.109	168.951	82.1583	86.7927
Cluster-51977.74109	398.015	168.667	229.348	-60.681
Cluster-51977.110044	353.322	168.653	184.669	-16.0168
Cluster-51977.83754	255.325	168.303	87.0215	81.2819
Cluster-51977.99498	264.285	168.225	96.0604	72.1647
Cluster-51977.48433	301.037	168.21	132.827	35.383
Cluster-51977.118866	285.873	167.741	118.132	49.609
Cluster-51977.72621	256.123	167.657	88.4668	79.1897
Cluster-51977.33004	236.088	166.55	69.537	97.0134
Cluster-51977.26862	258.229	166.244	91.9856	74.2579
Cluster-51977.112465	245.834	165.876	79.9575	85.9187
Cluster-51977.73923	282.253	165.021	117.232	47.7891
Cluster-51977.103070	317.092	164.944	152.148	12.7967
Cluster-51977.25217	373.814	164.765	209.049	-44.2843
Cluster-51977.100610	302.301	164.749	137.551	27.1978
Cluster-51977.99504	331.681	164.308	167.373	-3.06586
Cluster-51977.101820	359.9	163.812	196.088	-32.2766
Cluster-51977.64185	222.813	163.756	59.057	104.699
Cluster-72434.0	226.855	163.674	63.1814	100.493
Cluster-51977.138648	309.894	163.548	146.346	17.2026
Cluster-51977.133543	228.579	163.478	65.1014	98.3765
Cluster-51977.33002	222.724	163.312	59.4122	103.9
Cluster-51977.73777	221.398	162.844	58.5539	104.29
Cluster-51977.111667	328.682	162.657	166.025	-3.3682
Cluster-51977.99503	361.768	162.602	199.166	-36.5636
Cluster-51977.137145	249.039	162.6	86.4384	76.1621
Cluster-51977.66227	237.556	162.123	75.4335	86.6891
Cluster-51977.41911	431.986	161.939	270.047	-108.108
Cluster-51977.58751	269.35	161.189	108.161	53.0277
Cluster-51977.119343	291.658	161.077	130.581	30.4958
Cluster-51977.73403	259.341	160.431	98.9104	61.5206
Cluster-51977.113761	223.081	160.301	62.7801	97.5212
Cluster-51977.118902	323.357	160.089	163.268	-3.17955
Cluster-51977.23566	303.087	159.691	143.397	16.294
Cluster-51977.60053	311.475	158.534	152.94	5.59427
Cluster-51977.33548	271.528	157.729	113.799	43.9293
Cluster-51977.56009	360.618	157.29	203.328	-46.0384
Cluster-51977.108764	241.751	156.622	85.1292	71.4929
Cluster-51977.93706	235.311	156.447	78.8639	77.5828
Cluster-51977.72673	385.777	156.311	229.466	-73.155
Cluster-51977.124528	251.938	156.258	95.68	60.5783
Cluster-51977.16105	240.861	156.156	84.7051	71.4512
Cluster-51977.24198	215.92	155.811	60.1089	95.7021
Cluster-51977.89432	298.233	153.97	144.263	9.70768
Cluster-51977.34587	304.746	153.954	150.793	3.16059
Cluster-51977.148682	214.526	153.883	60.6421	93.2414
Cluster-28368.0	214.83	153.668	61.1614	92.507
Cluster-51977.59190	234.717	152.947	81.7691	71.1783
Cluster-51977.96340	210.375	152.267	58.1074	94.1597
Cluster-51977.92064	424.335	151.947	272.388	-120.441
Cluster-51977.123354	306.364	151.55	154.814	-3.26384
Cluster-51977.93707	245.43	151.325	94.1054	57.2196
Cluster-51977.108171	436.822	150.817	286.005	-135.188
Cluster-51977.69640	250.75	150.711	100.038	50.673
Cluster-51977.41431	365.334	150.529	214.805	-64.2756
Cluster-51977.80797	490.437	150.46	339.977	-189.517
Cluster-51977.22087	510.7	150.174	360.526	-210.352
Cluster-51977.41195	260.719	150.011	110.708	39.3035
Cluster-51977.109030	246.621	150.001	96.6193	53.3822
Cluster-51977.124335	387.8	149.802	237.998	-88.1957
Cluster-51977.106095	209.9	149.651	60.2488	89.4025
Cluster-51977.8119	247.111	149.65	97.4608	52.1894
Cluster-51977.36884	207.853	149.225	58.6278	90.5975
Cluster-51977.123546	201.837	148.839	52.9975	95.8417
Cluster-51977.90759	255.358	148.372	106.986	41.3867
Cluster-51977.141190	515.787	148.171	367.616	-219.445
Cluster-51977.58607	324.366	147.389	176.977	-29.5872
Cluster-51977.118051	202.773	147.156	55.6174	91.5385
Cluster-51977.117591	409.449	146.832	262.618	-115.786
Cluster-51977.123822	214.719	146.501	68.2179	78.2835
Cluster-51977.51497	290.199	146.279	143.921	2.35809
Cluster-51977.98457	326.297	146.261	180.036	-33.7744
Cluster-51977.14179	367.043	146.098	220.945	-74.8471
Cluster-51977.101727	355.831	145.264	210.567	-65.3031
Cluster-51977.85443	197.57	144.768	52.802	91.9659
Cluster-51977.24159	201.122	144.753	56.3695	88.3834
Cluster-51977.65485	403.45	144.308	259.142	-114.833
Cluster-51977.123865	345.545	143.462	202.083	-58.6215
Cluster-51977.107225	215.924	143.079	72.8452	70.2334
Cluster-51977.51546	234.134	143.059	91.0747	51.9846
Cluster-51977.34588	221.681	142.451	79.2297	63.2213
Cluster-51977.51547	238.846	142.438	96.4079	46.0298
Cluster-51977.60141	250.213	141.676	108.537	33.1394
Cluster-51977.24100	420.414	141.326	279.088	-137.762
Cluster-51977.73784	198.251	141.126	57.1246	84.0016
Cluster-51977.122023	279.6	140.845	138.755	2.08994
Cluster-51977.101886	223.722	140.47	83.252	57.2176
Cluster-51977.52104	208.399	140.34	68.0595	72.2802
Cluster-51977.2948	185.88	140.229	45.6506	94.5787
Cluster-51977.91365	234.382	140.159	94.2225	45.9368
Cluster-51977.88011	208.973	140.036	68.9366	71.0995
Cluster-51977.31369	210.849	139.853	70.9969	68.8557
Cluster-51977.86602	608.545	139.678	468.867	-329.19
Cluster-51977.12511	333.358	139.603	193.754	-54.1509
Cluster-51977.73771	192.764	139.487	53.2769	86.2099
Cluster-51977.41517	369.988	139.21	230.778	-91.5683
Cluster-51977.113762	208.29	139.157	69.1331	70.0239
Cluster-51977.56201	208.963	138.199	70.7646	67.4342
Cluster-51977.52764	234.445	137.76	96.6849	41.0747
Cluster-51977.67905	299.004	137.621	161.383	-23.7614
Cluster-51977.86604	587.98	137.484	450.496	-313.012
Cluster-51977.53631	208.319	137.454	70.8649	66.589
Cluster-51977.55503	225.109	137.379	87.7298	49.6494
Cluster-51977.24328	470.609	137.234	333.375	-196.14
Cluster-51977.56001	365.849	137.174	228.675	-91.5005
Cluster-51977.149698	213.518	136.513	77.0048	59.508
Cluster-51977.88015	205.321	136.077	69.2444	66.8327
Cluster-51977.51548	230.478	135.236	95.2416	39.9944
Cluster-51977.89611	327.987	135.201	192.786	-57.5852
Cluster-51977.47057	283.344	134.75	148.594	-13.8442
Cluster-51977.62278	203.717	134.578	69.1396	65.438
Cluster-51977.139092	188.587	134.297	54.29	80.0068
Cluster-51977.79496	280.152	134.243	145.909	-11.6664
Cluster-51977.118026	189.975	134.178	55.7963	78.3819
Cluster-51977.13175	496.94	134.008	362.932	-228.923
Cluster-51977.124164	487.23	133.981	353.249	-219.268
Cluster-51977.142980	183.39	133.755	49.635	84.1198
Cluster-51977.102306	191.453	132.591	58.8621	73.7287
Cluster-51977.18901	217.937	132.469	85.4682	47.0011
Cluster-51977.6854	175.72	131.85	43.8699	87.9798
Cluster-51977.58585	420.479	131.537	288.942	-157.405
Cluster-51977.140214	184.311	131.145	53.1669	77.9776
Cluster-51977.76266	182.802	130.889	51.9136	78.9752
Cluster-51977.57511	421.02	130.873	290.147	-159.275
Cluster-51977.123215	184.74	130.615	54.1249	76.4902
Cluster-51977.12329	184.265	130.069	54.1957	75.8735
Cluster-51977.11628	514.711	129.698	385.012	-255.314
Cluster-51977.73773	184.508	129.475	55.032	74.4435
Cluster-51977.93708	193.357	128.802	64.5558	64.2458
Cluster-51977.110870	549.821	128.328	421.493	-293.166
Cluster-51977.125809	542.883	128.02	414.863	-286.844
Cluster-51977.124529	214.554	127.345	87.2094	40.1354
Cluster-51977.106098	176.867	126.709	50.1577	76.5516
Cluster-51977.6898	166.263	126.391	39.8722	86.5191
Cluster-51977.83755	216.178	126.332	89.8459	36.4865
Cluster-51977.81588	188.977	125.926	63.0519	62.8736
Cluster-62383.0	169.377	125.838	43.5391	82.2992
Cluster-51977.146510	175.127	124.602	50.5255	74.076
Cluster-51977.72507	170.113	124.519	45.5935	78.9256
Cluster-51977.20665	213.518	124.446	89.0725	35.3734
Cluster-51977.25045	167.346	124.442	42.9037	81.5384
Cluster-51977.74588	455.096	124.407	330.689	-206.283
Cluster-51977.59192	243.291	123.62	119.671	3.94822
Cluster-51977.47058	280.76	123.456	157.304	-33.8475
Cluster-51977.26366	194.971	123.415	71.5562	51.8589
Cluster-51977.137264	274.039	123.323	150.716	-27.3924
Cluster-51977.10169	231.17	122.782	108.388	14.3945
Cluster-51977.90809	193.607	122.699	70.908	51.7913
Cluster-51977.40885	221.519	122.166	99.3533	22.8123
Cluster-51977.62004	280.858	122.072	158.786	-36.7146
Cluster-51977.119606	564.953	121.749	443.204	-321.454
Cluster-51977.54886	205.734	121.467	84.2678	37.1989
Cluster-51977.37829	352.821	120.899	231.922	-111.024
Cluster-51977.99469	186.816	120.158	66.6578	53.5
Cluster-51977.43427	220.128	120.111	100.018	20.0931
Cluster-51977.138693	174.126	119.925	54.201	65.7243
Cluster-51977.73769	166.655	119.63	47.0246	72.6056
Cluster-51977.51095	508.312	119.059	389.253	-270.194
Cluster-51977.65486	524.684	118.794	405.89	-287.096
Cluster-51977.128246	166.314	118.675	47.6385	71.0369
Cluster-51977.76269	166.893	118.506	48.387	70.1192
Cluster-51977.138000	167.028	118.432	48.5955	69.8367
Cluster-51977.114793	273.038	118.408	154.631	-36.2233
Cluster-51977.66400	177.211	118.373	58.8379	59.5351
Cluster-51977.47418	582.63	118.202	464.429	-346.227
Cluster-51977.11932	165.652	118.034	47.6176	70.4165
Cluster-51977.92492	198.26	117.746	80.5133	37.2331
Cluster-51977.97175	181.615	117.739	63.8759	53.8634
Cluster-51977.25218	297.965	117.648	180.317	-62.6685
Cluster-51977.121993	320.586	116.971	203.614	-86.643
Cluster-51977.36202	566.958	116.798	450.16	-333.362
Cluster-51977.5037	221.423	116.578	104.844	11.7341
Cluster-51977.37377	415.025	116.266	298.759	-182.494
Cluster-51977.79779	303.759	115.903	187.856	-71.9531
Cluster-51977.143747	161.891	115.555	46.3361	69.2191
Cluster-51977.53092	158.799	115.268	43.5317	71.736
Cluster-51977.5323	477.453	115.11	362.343	-247.234
Cluster-51977.104173	164.265	115.071	49.1935	65.8775
Cluster-51977.113901	581.741	113.658	468.082	-354.424
Cluster-51977.35776	415.536	113.451	302.085	-188.634
Cluster-13652.0	145.307	111.463	33.8441	77.6193
Cluster-51977.26977	325.177	111.224	213.953	-102.729
Cluster-51977.36134	578.816	111.01	467.806	-356.797
Cluster-51977.104709	167.235	110.739	56.4958	54.2431
Cluster-51977.24127	367.109	110.1	257.009	-146.909
Cluster-51977.51097	261.047	109.773	151.274	-41.5014
Cluster-51977.53681	161.3	109.468	51.8316	57.6363
Cluster-51977.139672	155.427	109.459	45.9677	63.491
Cluster-51977.12088	154.464	109.025	45.4394	63.5854
Cluster-56898.1	147.648	108.835	38.8128	70.0223
Cluster-51977.92038	166.734	108.62	58.114	50.5063
Cluster-51977.143497	153.21	108.612	44.598	64.0136
Cluster-51977.112593	470.102	107.691	362.41	-254.719
Cluster-51977.67610	237.122	107.447	129.676	-22.2289
Cluster-51977.92870	174.336	106.664	67.6724	38.9916
Cluster-51977.98366	582.724	106.444	476.28	-369.836
Cluster-51977.149448	143.215	106.24	36.9751	69.2649
Cluster-51977.137727	159.126	105.738	53.3878	52.3503
Cluster-51977.136419	517.163	104.463	412.7	-308.237
Cluster-51977.25057	170.983	103.857	67.1257	36.7314
Cluster-51977.11945	527.844	103.511	424.333	-320.822
Cluster-51977.33163	568.404	103.25	465.154	-361.905
Cluster-51977.106234	168.398	103.181	65.2172	37.964
Cluster-51977.64249	164.97	102.853	62.1171	40.7357
Cluster-51977.100611	262.174	101.466	160.708	-59.2424
Cluster-51977.76714	144.327	101.345	42.9821	58.3632
Cluster-51977.64282	264.531	100.383	164.147	-63.7642
Cluster-51977.113884	344.93	99.3208	245.609	-146.289
Cluster-51977.80529	145.41	98.7283	46.6815	52.0468
Cluster-51977.60926	421.791	98.4742	323.316	-224.842
Cluster-51977.92357	217.016	98.4469	118.569	-20.1225
Cluster-51977.138296	474.715	98.2269	376.488	-278.261
Cluster-51977.89035	153.165	98.2111	54.9536	43.2576
Cluster-51977.73223	190.077	97.9934	92.0838	5.90963
Cluster-51977.124095	779.041	97.9493	681.091	-583.142
Cluster-51977.137793	145.369	97.7755	47.5931	50.1824
Cluster-51977.148696	141.65	97.5235	44.1269	53.3966
Cluster-51977.32129	152.832	97.475	55.3572	42.1178
Cluster-51977.79013	131.602	96.5997	35.0021	61.5976
Cluster-51977.138692	149.441	96.2652	53.1763	43.0888
Cluster-51977.63147	159.336	95.8244	63.5113	32.3131
Cluster-51977.40437	193.119	94.8932	98.226	-3.33285
Cluster-51977.138690	148.098	93.9755	54.1223	39.8531
Cluster-51977.109788	142.367	93.858	48.5094	45.3486
Cluster-51977.103460	293.87	93.4945	200.375	-106.881
Cluster-51977.100955	161.5	93.0163	68.4838	24.5325
Cluster-51977.103905	303.277	91.631	211.646	-120.015
Cluster-51977.107105	607.054	90.3939	516.66	-426.266
Cluster-51977.138694	146.496	90.3405	56.1556	34.1849
Cluster-51977.53680	140.905	90.0961	50.8085	39.2875
Cluster-51977.98603	136.684	90.057	46.6265	43.4305
Cluster-51977.43824	648.508	89.8997	558.609	-468.709
Cluster-51977.113685	370.016	89.2637	280.752	-191.489
Cluster-51977.108845	143.101	88.4243	54.6772	33.7471
Cluster-51977.7544	120.479	88.2479	32.2306	56.0173
Cluster-51977.79002	178.751	87.8478	90.9033	-3.05548
Cluster-51977.28683	396.418	87.6794	308.739	-221.06
Cluster-51977.138691	137.029	87.5639	49.4655	38.0984
Cluster-51977.139165	136.473	87.506	48.9673	38.5387
Cluster-67615.0	124.649	87.3809	37.2681	50.1128
Cluster-51977.123437	178.941	86.2818	92.6594	-6.37756
Cluster-51977.4337	121.975	85.807	36.1678	49.6392
Cluster-51977.98621	168.327	85.7908	82.5364	3.25445
Cluster-51977.75137	363.295	85.6027	277.692	-192.089
Cluster-51977.77984	138.856	85.3121	53.5443	31.7678
Cluster-51977.121966	140.387	85.2566	55.1302	30.1264
Cluster-62059.0	117.025	85.0431	31.9816	53.0615
Cluster-51977.47501	189.06	82.9629	106.097	-23.1345
Cluster-51977.51477	120.825	82.6975	38.1275	44.5701
Cluster-51977.137648	125.802	81.4573	44.3446	37.1127
Cluster-51977.117687	147.215	80.3586	66.8564	13.5022
Cluster-51977.132573	735.635	79.9674	655.668	-575.701
Cluster-51977.24101	381.08	79.7689	301.311	-221.542
Cluster-51977.62995	187.499	79.5881	107.91	-28.3222
Cluster-51977.114367	173.82	79.4772	94.3428	-14.8656
Cluster-51977.78997	109.708	78.6506	31.0578	47.5927
Cluster-51977.15749	120.477	78.0791	42.3978	35.6813
Cluster-51977.35027	165.734	77.5991	88.1346	-10.5355
Cluster-51977.52865	119.031	76.558	42.4729	34.085
Cluster-51977.77405	235.914	76.043	159.871	-83.8283
Cluster-51977.59208	120.136	76.0171	44.119	31.8982
Cluster-51977.68592	110.577	75.607	34.9697	40.6373
Cluster-51977.91595	150.468	74.9077	75.5608	-0.653093
Cluster-74181.0	95.3171	74.2546	21.0624	53.1922
Cluster-51977.100609	112.844	73.6037	39.24	34.3636
Cluster-51977.82056	167.469	72.9028	94.5657	-21.663
Cluster-51977.83535	103.529	72.4679	31.061	41.4069
Cluster-51977.98386	121.012	72.4334	48.5789	23.8545
Cluster-51977.71039	136.789	72.3535	64.4359	7.91765
Cluster-51977.73228	304.45	71.4853	232.964	-161.479
Cluster-51977.66228	103.872	70.8986	32.9733	37.9252
Cluster-51977.80758	207.02	70.2275	136.793	-66.5653
Cluster-51977.76456	108.864	69.8844	38.9792	30.9052
Cluster-51977.51019	114.206	69.8004	44.4052	25.3952
Cluster-51977.72548	110.402	69.7246	40.6774	29.0472
Cluster-51977.65941	133.389	69.2944	64.0947	5.1997
Cluster-51977.81771	96.4089	68.9062	27.5026	41.4036
Cluster-51977.78982	372.591	68.4944	304.096	-235.602
Cluster-51977.90015	100.22	67.4164	32.8038	34.6126
Cluster-51977.50377	143.864	66.7359	77.1276	-10.3917
Cluster-51977.59674	115.155	66.3402	48.8145	17.5257
Cluster-51977.63846	108.809	65.0019	43.8072	21.1947
Cluster-51977.108660	253.091	64.9649	188.127	-123.162
Cluster-51977.72475	104.037	64.1061	39.9307	24.1753
Cluster-51977.104104	223.806	63.803	160.003	-96.1997
Cluster-51977.121925	197.523	63.3649	134.158	-70.793
Cluster-51977.64855	99.3536	61.7389	37.6147	24.1242
Cluster-51977.33661	86.5214	60.8423	25.6791	35.1632
Cluster-51977.50653	96.0759	60.0142	36.0617	23.9525
Cluster-51977.52237	151.574	59.9802	91.5942	-31.614
Cluster-51977.66025	122.904	58.24	64.6642	-6.42414
Cluster-51977.24451	91.5941	58.2394	33.3547	24.8848
Cluster-51977.76267	83.8858	57.6621	26.2236	31.4385
Cluster-51977.78149	189.031	56.7737	132.257	-75.4837
Cluster-51977.16505	520.064	56.7598	463.304	-406.544
Cluster-51977.48431	107.712	56.604	51.1082	5.49584
Cluster-51977.110486	94.2799	56.427	37.853	18.574
Cluster-51977.124562	209.108	56.1858	152.922	-96.7361
Cluster-51977.33660	82.9745	56.1203	26.8542	29.266
Cluster-51977.26292	108.769	54.6337	54.1352	0.498563
Cluster-51977.73775	95.4194	54.0661	41.3533	12.7128
Cluster-51977.78618	165.105	53.826	111.279	-57.4533
Cluster-51977.78988	78.6938	51.914	26.7798	25.1342
Cluster-51977.79693	94.3595	51.5475	42.8121	8.73543
Cluster-51977.102014	74.663	51.3852	23.2777	28.1075
Cluster-51977.144216	169.424	49.6853	119.738	-70.053
Cluster-51977.70059	154.538	49.1703	105.368	-56.1972
Cluster-51977.72411	66.7928	48.2234	18.5694	29.6541
Cluster-51977.121971	129.01	47.7648	81.2448	-33.48
Cluster-51977.143534	69.2741	47.1698	22.1043	25.0656
Cluster-51977.92445	150.978	46.3823	104.595	-58.2131
Cluster-51977.48098	87.9279	44.4152	43.5127	0.902488
Cluster-51977.92519	73.3911	43.5799	29.8112	13.7687
Cluster-51977.68466	59.4669	42.0181	17.4488	24.5693
Cluster-51977.80918	87.321	41.8732	45.4479	-3.57468
Cluster-51977.32423	57.3437	41.3914	15.9522	25.4392
Cluster-51977.39929	71.7504	41.3778	30.3726	11.0052
Cluster-51977.76455	73.4331	40.722	32.7111	8.01084
Cluster-51977.62997	94.922	40.3941	54.5279	-14.1338
Cluster-51977.64525	83.9257	40.354	43.5717	-3.21774
Cluster-51977.83982	70.4357	40.2569	30.1788	10.078
Cluster-51977.57361	80.2042	38.3964	41.8078	-3.41145
Cluster-51977.68554	107.516	38.3905	69.1256	-30.735
Cluster-51977.50654	73.9394	38.3264	35.6131	2.71328
Cluster-51977.41428	68.2348	37.4396	30.7952	6.64446
Cluster-51977.63058	111.107	35.2341	75.873	-40.639
Cluster-51977.122388	140.557	34.8291	105.728	-70.8989
Cluster-51977.73224	88.6739	33.8407	54.8332	-20.9924
Cluster-51977.58151	74.8813	32.9477	41.9336	-8.9859
Cluster-51977.77166	98.8884	32.5714	66.317	-33.7456
Cluster-51977.68078	63.3121	32.4695	30.8426	1.62692
Cluster-51977.80875	83.5371	32.1576	51.3795	-19.2219
Cluster-51977.47508	74.8219	32.1352	42.6867	-10.5515
Cluster-51977.58119	101.113	32.1095	69.0033	-36.8939
Cluster-51977.61678	64.0793	31.637	32.4423	-0.805259
Cluster-51977.64850	62.1446	30.796	31.3486	-0.552522
Cluster-51977.116337	38.8776	30.7507	8.12684	22.6239
Cluster-51977.60178	88.5409	30.6438	57.897	-27.2532
Cluster-51977.102221	93.5826	30.1575	63.4251	-33.2677
Cluster-51977.77189	45.4529	29.9023	15.5506	14.3517
Cluster-51977.64150	75.7526	29.6443	46.1083	-16.4639
Cluster-51977.41738	52.2839	27.2173	25.0665	2.15077
Cluster-51977.64851	48.8922	26.6484	22.2438	4.40464
Cluster-51977.69843	104.271	25.2278	79.0434	-53.8156
Cluster-51977.3423	39.0582	25.0796	13.9786	11.101
Cluster-51977.45706	40.3884	24.0596	16.3288	7.73087
Cluster-51977.78936	79.876	23.9759	55.9001	-31.9242
Cluster-51977.63515	109.577	23.9365	85.6407	-61.7042
Cluster-51977.116092	43.8032	23.7867	20.0165	3.77017
Cluster-24329.1	32.166	22.8237	9.34227	13.4815
Cluster-51977.64524	66.0198	21.3057	44.7141	-23.4084
Cluster-51977.99158	47.9132	21.1115	26.8017	-5.69012
Cluster-51977.41430	36.5435	20.3157	16.2278	4.08796
Cluster-51977.77448	67.9735	19.9777	47.9958	-28.018
Cluster-51977.73226	54.2092	19.9636	34.2456	-14.2821
Cluster-51977.61686	44.3817	19.7494	24.6323	-4.88297
Cluster-51977.74908	32.1103	19.4963	12.614	6.88232
Cluster-51977.70378	46.7423	19.1878	27.5545	-8.36668
Cluster-51977.71571	39.7996	17.0162	22.7834	-5.76725
Cluster-51977.7062	28.7091	15.4302	13.2789	2.15136
Cluster-51977.64430	35.1787	15.3228	19.8559	-4.53304
Cluster-51977.57750	53.9231	13.8603	40.0628	-26.2025
Cluster-51977.82424	20.9093	13.4218	7.48752	5.93429
Cluster-51977.80249	48.0576	13.2238	34.8338	-21.61
Cluster-51977.60439	63.7081	13.0249	50.6831	-37.6582
Cluster-51977.47060	47.0048	12.863	34.1417	-21.2787
Cluster-51977.76646	28.5369	12.3694	16.1675	-3.7981
Cluster-59545.0	29.05	12.1246	16.9254	-4.80076
Cluster-51977.89506	22.0174	10.9008	11.1165	-0.215664
Cluster-51977.97115	58.1521	10.4982	47.6539	-37.1557
Cluster-51977.61444	22.2998	8.68934	13.6105	-4.92113
Cluster-51977.69836	40.5402	8.33554	32.2047	-23.8691
Cluster-51977.106093	15.0481	7.35853	7.68958	-0.331054
Cluster-51977.96979	21.7376	6.52527	15.2123	-8.68705
Cluster-51977.71431	18.5291	5.8098	12.7193	-6.9095
Cluster-51977.73552	12.7629	5.06676	7.69609	-2.62933
Cluster-51977.65359	13.0344	4.57353	8.46088	-3.88735
Cluster-51977.35025	11.5161	4.3282	7.18787	-2.85967
Cluster-51977.80317	15.6984	4.10821	11.5902	-7.48199
Cluster-51977.57349	6.33986	2.60832	3.73154	-1.12322
Cluster-51977.72806	9.51176	1.90217	7.60959	-5.70742
Genes in brown module
Cluster-51977.12472	493.191	216.58	276.612	-60.0317
Cluster-51977.43951	427.046	216.249	210.797	5.45172
Cluster-51977.37357	459.304	215.586	243.718	-28.1325
Cluster-51977.20055	470.376	214.855	255.521	-40.6661
Cluster-51977.15889	399.605	213.85	185.755	28.0944
Cluster-51977.123562	486.017	213.314	272.703	-59.3889
Cluster-51977.29230	384.101	212.576	171.525	41.0511
Cluster-51977.138929	508.883	212.248	296.635	-84.3866
Cluster-51977.136817	398.46	211.906	186.553	25.353
Cluster-51977.51517	452.978	211.661	241.318	-29.6572
Cluster-51977.51519	440.185	210.757	229.429	-18.6717
Cluster-51977.65823	559.871	210.517	349.355	-138.838
Cluster-51977.12534	542.516	210.269	332.247	-121.977
Cluster-51977.137567	435.286	209.068	226.218	-17.1508
Cluster-51977.95979	520.591	207.982	312.61	-104.628
Cluster-51977.6141	500.858	207.798	293.06	-85.2621
Cluster-51977.106223	528.276	207.536	320.74	-113.204
Cluster-51977.24745	526.903	207.527	319.376	-111.849
Cluster-51977.133406	357.827	206.95	150.877	56.0725
Cluster-51977.137945	402.825	206.424	196.4	10.024
Cluster-51977.135653	479.429	205.895	273.534	-67.6388
Cluster-51977.106984	445.067	205.671	239.396	-33.7244
Cluster-51977.128655	502.448	205.548	296.901	-91.3531
Cluster-51977.12262	366.087	205.197	160.89	44.3075
Cluster-51977.127779	442.133	205.028	237.105	-32.0773
Cluster-51977.132045	322.638	204.908	117.73	87.1771
Cluster-51977.108545	516.847	204.789	312.059	-107.27
Cluster-51977.29229	377.014	204.339	172.675	31.6635
Cluster-51977.102391	536.41	203.849	332.562	-128.713
Cluster-51977.48743	470.276	203.141	267.135	-63.9938
Cluster-51977.12535	316.34	202.455	113.885	88.5695
Cluster-51977.12473	683.145	202.207	480.939	-278.732
Cluster-51977.19805	372.486	202.177	170.309	31.8678
Cluster-51977.132617	420.55	201.586	218.964	-17.3773
Cluster-51977.96606	346.91	201.247	145.663	55.5836
Cluster-51977.23242	325.385	201.066	124.319	76.7476
Cluster-51977.73696	332.276	198.963	133.313	65.6494
Cluster-51977.105226	381.488	198.305	183.183	15.1224
Cluster-51977.108245	703.245	198.109	505.136	-307.027
Cluster-51977.59167	452.923	197.721	255.202	-57.4814
Cluster-51977.138433	653.81	197.275	456.535	-259.26
Cluster-51977.137893	415.313	196.999	218.314	-21.3146
Cluster-51977.39302	499.287	196.92	302.368	-105.448
Cluster-51977.138739	459.671	196.793	262.877	-66.0844
Cluster-51977.138343	499.043	196.685	302.358	-105.673
Cluster-51977.15031	607.22	196.628	410.592	-213.965
Cluster-51977.97633	470.36	195.818	274.542	-78.7239
Cluster-51977.68384	557.843	195.611	362.232	-166.621
Cluster-51977.94666	316.77	195.052	121.718	73.3338
Cluster-51977.12346	591.478	194.422	397.056	-202.633
Cluster-51977.20418	674.123	194.376	479.746	-285.37
Cluster-51977.141920	409.754	193.881	215.873	-21.9922
Cluster-51977.10691	286.537	193.866	92.6714	101.194
Cluster-51977.51162	285.335	193.286	92.0494	101.236
Cluster-51977.128174	372.398	193.228	179.169	14.0589
Cluster-51977.140486	650.211	192.638	457.574	-264.936
Cluster-51977.12542	277.662	192.339	85.3228	107.017
Cluster-51977.142253	398.315	192.198	206.117	-13.9187
Cluster-51977.137785	447.695	191.869	255.825	-63.956
Cluster-51977.26466	303.988	191.771	112.217	79.5543
Cluster-51977.24087	383.392	191.541	191.851	-0.310062
Cluster-51977.119135	369.147	190.731	178.416	12.3145
Cluster-51977.54456	515.258	190.663	324.595	-133.933
Cluster-51977.66976	266.265	190.022	76.2434	113.778
Cluster-51977.54335	667.317	189.919	477.398	-287.479
Cluster-51977.91611	491.204	189.492	301.712	-112.22
Cluster-51977.59727	568.3	189.173	379.127	-189.953
Cluster-51977.108641	714.481	188.929	525.551	-336.622
Cluster-51977.101746	593.721	188.82	404.901	-216.081
Cluster-51977.113404	276.624	188.233	88.3917	99.8411
Cluster-51977.130501	395.896	188.173	207.723	-19.5498
Cluster-51977.110773	743.763	187.959	555.803	-367.844
Cluster-51977.138031	384.44	187.616	196.824	-9.20858
Cluster-51977.57413	322.97	187.51	135.461	52.0493
Cluster-51977.138764	256.469	186.595	69.8739	116.721
Cluster-51977.40550	377.681	186.35	191.331	-4.98089
Cluster-51977.141811	551.757	186.062	365.695	-179.633
Cluster-51977.84384	627.531	185.929	441.602	-255.672
Cluster-51977.55139	697.622	185.867	511.755	-325.888
Cluster-51977.11093	412.007	185.823	226.184	-40.3615
Cluster-51977.35571	402.328	185.735	216.594	-30.8588
Cluster-51977.59543	795.455	185.564	609.891	-424.327
Cluster-51977.141528	248.312	185.422	62.8892	122.533
Cluster-51977.99816	502.226	184.5	317.726	-133.227
Cluster-51977.12474	710.629	184.222	526.407	-342.184
Cluster-51977.103970	251.197	184.213	66.9839	117.229
Cluster-51977.62501	540.307	184.05	356.257	-172.207
Cluster-51977.24128	785.005	183.6	601.405	-417.805
Cluster-51977.12471	266.445	183.429	83.0168	100.412
Cluster-51977.12062	610.548	183.385	427.163	-243.778
Cluster-51977.37341	484.177	183.19	300.987	-117.796
Cluster-51977.41987	370.038	182.994	187.043	-4.04911
Cluster-51977.51714	542.128	182.873	359.255	-176.383
Cluster-51977.38987	535.682	182.705	352.977	-170.272
Cluster-51977.79065	485.005	182.359	302.647	-120.288
Cluster-51977.22914	255.489	182.35	73.1389	109.211
Cluster-51977.122205	247.177	181.479	65.6975	115.782
Cluster-51977.32758	566.581	181.146	385.435	-204.288
Cluster-51977.142351	701.231	180.983	520.248	-339.265
Cluster-51977.11684	534.92	180.068	354.852	-174.784
Cluster-51977.41784	467.499	179.699	287.8	-108.101
Cluster-51977.59164	438.782	179.44	259.342	-79.9017
Cluster-51977.40552	503.328	179.305	324.022	-144.717
Cluster-51977.100533	295.327	178.698	116.629	62.0686
Cluster-51977.62503	745.3	178.35	566.951	-388.601
Cluster-51977.58156	310.218	178.296	131.922	46.3744
Cluster-51977.77327	673.816	177.842	495.974	-318.132
Cluster-51977.143618	228.6	177.428	51.1718	126.256
Cluster-51977.57412	274.012	177.385	96.6265	80.7589
Cluster-51977.143841	272.736	177.384	95.3522	82.0318
Cluster-51977.99864	805.38	177.289	628.091	-450.803
Cluster-51977.138668	807.042	176.785	630.257	-453.472
Cluster-51977.138219	748.492	176.657	571.835	-395.179
Cluster-51977.137974	226.134	176.336	49.798	126.538
Cluster-51977.119719	328.347	176.143	152.203	23.9401
Cluster-51977.15032	750.014	176.055	573.96	-397.905
Cluster-51977.37130	345.492	176.022	169.471	6.55075
Cluster-51977.58157	352.367	173.679	178.687	-5.00772
Cluster-51977.58138	310.443	173.14	137.303	35.8378
Cluster-51977.71596	299.127	172.529	126.597	45.9321
Cluster-51977.137575	758.645	171.949	586.696	-414.747
Cluster-51977.54943	588.638	171.681	416.957	-245.276
Cluster-51977.78814	697.619	171.376	526.243	-354.867
Cluster-51977.122206	216.057	171.271	44.7853	126.486
Cluster-51977.119720	398.2	171.012	227.188	-56.176
Cluster-51977.119724	396.911	170.527	226.384	-55.8564
Cluster-51977.6897	263.978	170.437	93.5411	76.8958
Cluster-51977.23297	576.727	170.433	406.294	-235.86
Cluster-51977.11685	383.408	170.371	213.038	-42.6671
Cluster-51977.85454	288.361	170.1	118.262	51.8379
Cluster-51977.39090	695.21	169.876	525.334	-355.458
Cluster-51977.98101	318.188	169.818	148.37	21.4484
Cluster-51977.114126	359.613	169.804	189.809	-20.0046
Cluster-51977.73234	605.191	169.257	435.934	-266.678
Cluster-51977.32833	745.441	168.892	576.549	-407.657
Cluster-51977.37005	420.225	168.738	251.487	-82.7494
Cluster-51977.31058	249.22	168.362	80.8579	87.5045
Cluster-51977.70921	265.588	168.291	97.2975	70.9934
Cluster-51977.124234	228.614	167.522	61.0925	106.429
Cluster-51977.54105	742.758	167.521	575.237	-407.716
Cluster-51977.137644	297.857	167.481	130.377	37.1037
Cluster-51977.137095	333.003	167.255	165.748	1.50717
Cluster-51977.11617	859.112	167.061	692.051	-524.99
Cluster-51977.137645	256.407	166.926	89.4811	77.4447
Cluster-51977.40551	253.281	166.642	86.6392	80.0024
Cluster-51977.122445	571.031	166.436	404.595	-238.159
Cluster-51977.140334	301.365	166.283	135.083	31.1997
Cluster-51977.121204	722.327	165.612	556.715	-391.103
Cluster-51977.102392	551.01	165.446	385.564	-220.118
Cluster-51977.138663	240.46	164.898	75.5622	89.3354
Cluster-51977.122204	200.777	164.465	36.3117	128.153
Cluster-51977.47460	565.424	163.536	401.888	-238.351
Cluster-51977.41497	714.016	163.29	550.726	-387.437
Cluster-51977.12124	420.618	162.706	257.912	-95.2065
Cluster-51977.132527	874.031	162.458	711.573	-549.114
Cluster-51977.122834	370.583	162.368	208.215	-45.8467
Cluster-51977.134357	724.365	161.861	562.505	-400.644
Cluster-51977.34175	694.102	160.965	533.137	-372.172
Cluster-51977.122207	192.731	160.389	32.3413	128.048
Cluster-51977.59162	460.065	160.225	299.84	-139.615
Cluster-51977.58140	341.517	159.619	181.898	-22.2793
Cluster-51977.90684	574.584	159.372	415.212	-255.84
Cluster-51977.123370	561.772	159.315	402.457	-243.142
Cluster-51977.138310	267.804	158.434	109.37	49.0638
Cluster-51977.45200	387.566	158.386	229.18	-70.7946
Cluster-51977.29265	503.462	158.379	345.083	-186.703
Cluster-51977.139954	196.885	158.089	38.7967	119.292
Cluster-51977.115459	508.417	157.616	350.802	-193.186
Cluster-51977.24065	214.178	157.397	56.7809	100.616
Cluster-51977.12269	214.028	156.852	57.1756	99.6765
Cluster-51977.27056	216.761	156.723	60.0378	96.6855
Cluster-51977.11813	794.041	156.648	637.392	-480.744
Cluster-51977.23563	343.019	156.315	186.705	-30.3896
Cluster-51977.37127	275.042	154.427	120.615	33.8117
Cluster-51977.16336	450.648	154.237	296.41	-142.173
Cluster-51977.122239	536.994	153.841	383.153	-229.313
Cluster-51977.73233	502.866	153.39	349.476	-196.086
Cluster-51977.6746	182.429	153.251	29.1784	124.072
Cluster-51977.74384	755.534	153.04	602.494	-449.454
Cluster-51977.60275	206.391	152.945	53.4467	99.498
Cluster-51977.121135	201.89	152.924	48.9656	103.959
Cluster-51977.11960	792.753	152.797	639.955	-487.158
Cluster-51977.122037	901.919	152.36	749.559	-597.198
Cluster-51977.62154	179.708	152.279	27.4287	124.851
Cluster-51977.77570	290.336	152.08	138.256	13.8245
Cluster-51977.67621	271.46	151.884	119.576	32.3078
Cluster-51977.138744	332.671	151.401	181.27	-29.8689
Cluster-51977.85456	333.416	151.289	182.127	-30.8387
Cluster-51977.12649	333.678	150.607	183.07	-32.4626
Cluster-51977.11817	469.892	150.524	319.368	-168.844
Cluster-51977.134335	450.676	150.468	300.208	-149.741
Cluster-51977.102288	197.579	150.246	47.3332	102.913
Cluster-51977.12202	899.091	149.621	749.47	-599.848
Cluster-51977.100560	524.872	149.036	375.836	-226.799
Cluster-51977.143704	656.726	148.877	507.849	-358.972
Cluster-51977.139782	173.482	148.767	24.7155	124.051
Cluster-51977.120604	722.592	148.631	573.961	-425.33
Cluster-51977.139958	180.136	148.122	32.0131	116.109
Cluster-51977.12224	373.744	147.894	225.85	-77.9555
Cluster-51977.140321	776.86	147.852	629.007	-481.155
Cluster-51977.54100	786.975	147.827	639.148	-491.321
Cluster-51977.33010	234.536	146.713	87.8234	58.8895
Cluster-51977.59887	598.29	146.337	451.953	-305.616
Cluster-51977.31071	607.659	145.593	462.066	-316.473
Cluster-51977.42772	712.569	145.538	567.031	-421.493
Cluster-51977.48745	384.661	145.224	239.437	-94.2132
Cluster-51977.64077	178.43	144.88	33.5502	111.329
Cluster-51977.96485	581.126	144.491	436.635	-292.144
Cluster-51977.139681	231.62	144.343	87.2762	57.0672
Cluster-51977.139957	206.53	143.909	62.6203	81.2889
Cluster-51977.66246	175.132	143.804	31.3287	112.475
Cluster-51977.137531	232.948	143.751	89.1972	54.554
Cluster-51977.77161	807.877	142.865	665.012	-522.147
Cluster-51977.144699	703.057	141.833	561.224	-419.392
Cluster-51977.141831	699.736	141.649	558.087	-416.438
Cluster-51977.37340	290.472	141.52	148.952	-7.43146
Cluster-51977.27243	409.375	141.496	267.879	-126.384
Cluster-51977.128421	890.611	141.465	749.145	-607.68
Cluster-51977.28810	731.061	141.118	589.943	-448.825
Cluster-51977.118113	220.12	140.913	79.2066	61.7069
Cluster-51977.80683	214.173	138.914	75.2593	63.6548
Cluster-51977.143680	168.407	138.911	29.4964	109.414
Cluster-51977.139955	186.674	138.431	48.243	90.1883
Cluster-51977.139821	534.65	137.928	396.722	-258.793
Cluster-51977.66054	330.172	137.892	192.28	-54.3881
Cluster-51977.61443	799.904	137.273	662.631	-525.358
Cluster-51977.127915	894.481	136.606	757.875	-621.269
Cluster-51977.139964	156.741	136.598	20.1423	116.456
Cluster-51977.118695	214.841	135.764	79.0769	56.687
Cluster-51977.96177	172.985	135.388	37.5967	97.7915
Cluster-51977.141566	691.786	135.183	556.603	-421.42
Cluster-51977.57910	229.752	133.419	96.3338	37.0848
Cluster-51977.142753	482.073	133.249	348.824	-215.576
Cluster-51977.142939	150.56	132.775	17.7856	114.989
Cluster-51977.72260	595.086	132.243	462.843	-330.599
Cluster-51977.131301	886.006	132.234	753.772	-621.538
Cluster-51977.31445	606.469	131.923	474.546	-342.624
Cluster-51977.44305	493.432	131.704	361.728	-230.023
Cluster-51977.75819	155.681	130.976	24.7053	106.271
Cluster-51977.94852	155.568	130.918	24.6502	106.268
Cluster-51977.68059	168.548	130.438	38.1092	92.3292
Cluster-51977.73875	183.831	130.247	53.5842	76.663
Cluster-51977.144824	145.355	129.699	15.6562	114.042
Cluster-51977.6735	145.267	129.589	15.6779	113.911
Cluster-51977.10024	497.466	129.473	367.993	-238.519
Cluster-51977.2429	145.086	129.413	15.6736	113.739
Cluster-51977.101536	660.392	129.37	531.022	-401.652
Cluster-51977.54051	191.865	128.714	63.151	65.5629
Cluster-51977.114173	151.002	128.117	22.8853	105.232
Cluster-51977.138666	274.738	127.667	147.071	-19.4042
Cluster-51977.59535	191.076	127.245	63.8307	63.4143
Cluster-51977.58276	333.042	126.397	206.645	-80.2486
Cluster-51977.59163	339.765	125.998	213.767	-87.7686
Cluster-51977.12429	581.053	125.767	455.286	-329.519
Cluster-51977.70092	290.211	124.973	165.238	-40.2654
Cluster-51977.70120	304.868	124.464	180.404	-55.9396
Cluster-51977.58968	324.315	124.446	199.869	-75.4235
Cluster-51977.52749	415.387	124.417	290.97	-166.553
Cluster-51977.37883	155.558	123.823	31.7352	92.088
Cluster-51977.138662	222.009	123.322	98.6873	24.6349
Cluster-51977.99815	538.608	122.708	415.9	-293.191
Cluster-51977.23721	255.867	122.016	133.851	-11.835
Cluster-51977.144080	303.172	120.797	182.375	-61.5783
Cluster-51977.65106	259.499	120.637	138.862	-18.2251
Cluster-51977.52821	804.164	119.494	684.67	-565.175
Cluster-51977.31004	338.972	119.334	219.637	-100.303
Cluster-51977.100547	540.369	118.834	421.535	-302.701
Cluster-51977.56831	144.582	118.387	26.1949	92.1921
Cluster-51977.59139	419.18	118.135	301.045	-182.91
Cluster-51977.56544	618.463	116.41	502.053	-385.644
Cluster-51977.69585	140.639	116.269	24.3706	91.8983
Cluster-51977.61044	283.521	115.755	167.767	-52.012
Cluster-51977.117361	498.924	115.432	383.492	-268.06
Cluster-51977.105119	724.632	115.341	609.291	-493.951
Cluster-51977.138540	355.346	115.325	240.022	-124.697
Cluster-51977.99819	354.218	113.666	240.553	-126.887
Cluster-51977.48793	523.959	113.481	410.479	-296.998
Cluster-51977.72077	299.337	112.746	186.592	-73.846
Cluster-51977.64638	153.274	111.36	41.9149	69.4447
Cluster-51977.88553	302.925	111.309	191.616	-80.3069
Cluster-51977.44699	647.667	110.977	536.69	-425.713
Cluster-51977.85590	384.645	109.757	274.888	-165.131
Cluster-51977.33903	266.931	109.512	157.42	-47.9079
Cluster-51977.75815	144.608	108.065	36.5422	71.5233
Cluster-51977.42524	380.449	106.619	273.83	-167.211
Cluster-51977.85826	267.512	105.822	161.69	-55.8686
Cluster-51977.64027	289.349	104.698	184.652	-79.9539
Cluster-51977.64237	221.33	103.413	117.916	-14.503
Cluster-51977.24821	706.028	102.879	603.15	-500.271
Cluster-51977.111898	122.204	102.733	19.4704	83.2631
Cluster-51977.63693	129.019	101.947	27.0716	74.8758
Cluster-51977.12405	252.676	101.195	151.482	-50.2872
Cluster-51977.92769	214.554	100.733	113.821	-13.0886
Cluster-51977.86550	218.449	99.9438	118.505	-18.5615
Cluster-51977.91384	377.321	99.2252	278.096	-178.871
Cluster-51977.139960	218.786	96.8458	121.94	-25.094
Cluster-51977.68061	152.474	96.7695	55.7049	41.0646
Cluster-51977.123961	301.736	96.4728	205.263	-108.791
Cluster-51977.80924	238.479	94.5999	143.879	-49.2786
Cluster-51977.128102	368.563	94.5458	274.017	-179.472
Cluster-51977.52370	231.516	92.2179	139.298	-47.0803
Cluster-51977.105021	137.217	91.7824	45.4351	46.3473
Cluster-51977.71594	532.522	91.7751	440.746	-348.971
Cluster-51977.63432	99.2469	90.8774	8.36952	82.5079
Cluster-51977.50229	471.608	90.8007	380.808	-290.007
Cluster-51977.127590	124.676	90.7547	33.9214	56.8333
Cluster-51977.69578	98.6175	90.5834	8.03406	82.5493
Cluster-51977.112410	424.776	90.2523	334.523	-244.271
Cluster-51977.88753	305.561	90.2176	215.344	-125.126
Cluster-51977.64125	259.869	88.7327	171.136	-82.4037
Cluster-51977.70608	178.367	88.6987	89.6683	-0.96967
Cluster-51977.112003	214.171	87.6399	126.531	-38.891
Cluster-51977.52762	122.306	87.3086	34.9972	52.3113
Cluster-51977.56711	138.659	86.9923	51.6666	35.3257
Cluster-51977.76825	116.165	85.4435	30.7218	54.7216
Cluster-51977.61932	269.831	84.7153	185.116	-100.4
Cluster-51977.86914	296.581	82.9622	213.619	-130.656
Cluster-51977.63551	249.104	81.8604	167.244	-85.3836
Cluster-51977.82446	93.05	79.7602	13.2898	66.4704
Cluster-51977.23704	121.313	79.4795	41.8331	37.6463
Cluster-51977.109029	140.283	79.3636	60.9197	18.4439
Cluster-51977.88404	265.589	78.9813	186.608	-107.626
Cluster-51977.47548	157.527	78.9634	78.564	0.399442
Cluster-51977.63244	179.805	78.4456	101.36	-22.9139
Cluster-51977.73873	84.8036	77.3201	7.48351	69.8366
Cluster-51977.31373	351.051	76.2103	274.84	-198.63
Cluster-51977.59409	117.565	71.7065	45.8584	25.8481
Cluster-51977.59541	171.016	71.2967	99.7195	-28.4228
Cluster-51977.63734	190.372	70.9173	119.455	-48.5375
Cluster-51977.101674	84.6127	67.8173	16.7954	51.0219
Cluster-51977.68060	93.7054	65.7814	27.924	37.8574
Cluster-51977.64076	122.654	63.6552	58.9986	4.65657
Cluster-51977.80927	142.127	62.7632	79.3638	-16.6006
Cluster-51977.100765	173.229	60.9531	112.276	-51.3232
Cluster-51977.71118	68.1061	60.7472	7.35888	53.3883
Cluster-51977.95128	119.202	57.2354	61.9669	-4.73152
Cluster-51977.65221	114.601	54.4111	60.1903	-5.77921
Cluster-51977.58580	81.7016	52.6781	29.0235	23.6546
Cluster-51977.114184	215.336	52.4664	162.869	-110.403
Cluster-51977.49550	170.123	52.0968	118.026	-65.9294
Cluster-51977.88488	129.762	50.5659	79.1959	-28.6301
Cluster-51977.63435	56.445	49.319	7.12599	42.193
Cluster-51977.74207	86.01	48.4931	37.5169	10.9763
Cluster-51977.41078	160.621	48.0959	112.525	-64.4292
Cluster-51977.66786	72.321	47.9696	24.3514	23.6181
Cluster-51977.47029	54.8902	47.1816	7.70861	39.473
Cluster-51977.71458	91.5986	44.7858	46.8129	-2.02709
Cluster-51977.92011	151.973	43.8459	108.127	-64.2813
Cluster-51977.55766	141.564	43.1471	98.4172	-55.2701
Cluster-51977.63634	50.636	43.1206	7.51544	35.6051
Cluster-51977.63434	49.7401	42.3742	7.36591	35.0083
Cluster-51977.82981	93.182	42.066	51.116	-9.05006
Cluster-51977.70138	149.992	41.8692	108.123	-66.2537
Cluster-51977.29890	79.0187	41.4359	37.5828	3.85306
Cluster-51977.75503	106.236	40.5765	65.6591	-25.0825
Cluster-51977.82445	52.8445	39.6157	13.2288	26.3869
Cluster-51977.80524	140.324	39.4762	100.848	-61.3719
Cluster-51977.109370	53.1315	38.1974	14.9341	23.2633
Cluster-51977.50385	107.193	36.997	70.1956	-33.1986
Cluster-51977.42503	93.8528	36.9033	56.9495	-20.0462
Cluster-51977.94438	53.4888	36.732	16.7568	19.9752
Cluster-51977.47520	92.2664	35.7715	56.4949	-20.7234
Cluster-51977.41775	93.6743	33.419	60.2553	-26.8363
Cluster-51977.122891	74.3375	33.3516	40.9859	-7.63426
Cluster-51977.42800	39.6111	33.2488	6.36227	26.8866
Cluster-51977.72093	60.2384	33.2046	27.0337	6.17089
Cluster-51977.72099	53.525	33.103	20.422	12.681
Cluster-51977.102329	61.0187	32.8701	28.1486	4.72144
Cluster-51977.45436	43.9625	32.685	11.2775	21.4075
Cluster-51977.39395	74.6536	31.9574	42.6963	-10.7389
Cluster-51977.69835	60.295	31.3934	28.9016	2.49184
Cluster-51977.71725	102.942	27.6763	75.2657	-47.5894
Cluster-51977.62378	103.718	26.9052	76.8128	-49.9076
Cluster-51977.67954	34.528	26.8403	7.6877	19.1526
Cluster-51977.97332	130.28	26.4589	103.821	-77.3617
Cluster-51977.38749	34.8102	26.4492	8.36096	18.0883
Cluster-51977.80917	64.6757	26.4216	38.2541	-11.8325
Cluster-51977.63975	49.5583	25.2619	24.2964	0.965464
Cluster-51977.74509	64.6523	23.9571	40.6952	-16.7381
Cluster-51977.127203	35.7452	23.51	12.2352	11.2748
Cluster-51977.65052	50.8024	23.1112	27.6912	-4.57997
Cluster-51977.49917	37.1593	23.1086	14.0508	9.05778
Cluster-51977.78983	88.0616	21.9337	66.1279	-44.1942
Cluster-51977.99760	32.3435	21.5821	10.7614	10.8206
Cluster-51977.92770	73.7621	21.509	52.2531	-30.7441
Cluster-51977.79072	54.7607	21.4146	33.3461	-11.9315
Cluster-51977.71703	50.4965	20.6725	29.824	-9.15153
Cluster-51977.63737	39.598	20.3456	19.2524	1.09313
Cluster-51977.59170	43.9578	19.6135	24.3444	-4.73089
Cluster-51977.57041	27.995	19.4067	8.58831	10.8184
Cluster-51977.70609	44.1087	19.266	24.8428	-5.57682
Cluster-51977.100476	73.0948	18.7549	54.3399	-35.5851
Cluster-51977.70780	88.1778	18.7124	69.4654	-50.753
Cluster-51977.52736	30.3208	18.4569	11.864	6.59289
Cluster-51977.57705	30.8051	17.8529	12.9521	4.90081
Cluster-51977.80911	49.8009	17.8287	31.9722	-14.1435
Cluster-51977.71825	80.727	17.5004	63.2266	-45.7262
Cluster-51977.43967	47.5654	17.1801	30.3853	-13.2052
Cluster-51977.42801	28.7243	16.6807	12.0437	4.63699
Cluster-51977.71060	33.6946	16.3359	17.3586	-1.02267
Cluster-51977.67490	44.0212	16.3256	27.6957	-11.3701
Cluster-51977.92154	19.6982	16.2659	3.43226	12.8337
Cluster-51977.93436	40.2886	16.0292	24.2594	-8.23013
Cluster-51977.68628	21.9095	14.8762	7.03329	7.84289
Cluster-51977.71976	33.5976	13.7865	19.8111	-6.02459
Cluster-51977.43059	26.0618	13.5481	12.5138	1.03427
Cluster-51977.60372	16.6769	13.5161	3.16082	10.3552
Cluster-51977.47027	24.8841	13.4311	11.453	1.97807
Cluster-51977.72330	28.7391	12.8533	15.8858	-3.03243
Cluster-51977.110574	16.3988	12.7933	3.60546	9.18787
Cluster-51977.67120	39.6547	12.7731	26.8815	-14.1084
Cluster-51977.101628	65.4185	12.606	52.8125	-40.2065
Cluster-51977.80152	21.8592	12.58	9.27927	3.3007
Cluster-51977.50754	47.3909	12.556	34.835	-22.279
Cluster-51977.95975	20.7564	12.4859	8.27043	4.21551
Cluster-51977.70792	27.8553	11.9747	15.8806	-3.90582
Cluster-51977.56769	14.8179	11.7144	3.10352	8.61089
Cluster-51977.69346	28.1809	11.7108	16.4701	-4.75935
Cluster-51977.92771	32.3713	11.1327	21.2386	-10.1058
Cluster-51977.65575	27.2455	9.89898	17.3465	-7.44754
Cluster-51977.68722	26.2633	9.8298	16.4335	-6.60367
Cluster-51977.48386	15.6015	9.59355	6.00794	3.58561
Cluster-51977.66206	20.9503	9.28123	11.669	-2.38781
Cluster-51977.88566	13.4385	8.35083	5.08769	3.26314
Cluster-51977.44506	23.0095	7.39834	15.6111	-8.21281
Cluster-51977.70793	18.0471	7.14587	10.9012	-3.75533
Cluster-51977.76222	18.6215	6.96172	11.6598	-4.69804
Cluster-51977.80612	15.8319	6.60322	9.22872	-2.6255
Cluster-51977.39701	14.8552	5.36334	9.49187	-4.12853
Cluster-51977.65549	10.7471	5.23276	5.51431	-0.281547
Cluster-51977.51706	11.0245	4.71496	6.30954	-1.59458
Cluster-51977.16827	9.77133	4.69869	5.07263	-0.373937
Cluster-51977.111778	11.9752	4.45076	7.52448	-3.07372
Cluster-51977.81506	10.9787	3.58327	7.39539	-3.81212
Cluster-51977.91704	9.43891	2.93057	6.50834	-3.57777
Cluster-51977.67710	5.74326	2.64183	3.10143	-0.459604
Cluster-51977.91013	7.87052	2.22279	5.64773	-3.42494
Cluster-51977.78502	6.887	1.40473	5.48227	-4.07753
Genes in the purple module
Cluster-51977.98650	138.067	70.2671	67.8003	2.46686
Cluster-51977.70647	164.241	68.3949	95.8459	-27.451
Cluster-51977.88840	116.774	68.2775	48.4967	19.7807
Cluster-51977.68899	115.131	67.9548	47.1759	20.7789
Cluster-51977.82912	181.844	67.8359	114.008	-46.1721
Cluster-51977.71670	174.667	67.0832	107.584	-40.5009
Cluster-51977.71752	192.906	66.6745	126.231	-59.5566
Cluster-51977.70436	183.07	66.4054	116.665	-50.2593
Cluster-51977.67027	181.272	65.8134	115.459	-49.6457
Cluster-51977.60901	158.614	65.1903	93.4232	-28.2328
Cluster-51977.44689	149.794	64.764	85.0297	-20.2656
Cluster-51977.70673	222.046	64.5313	157.514	-92.9831
Cluster-51977.64161	123.341	64.2582	59.0826	5.17557
Cluster-51977.121472	97.7469	64.2099	33.537	30.6728
Cluster-51977.51872	131.821	64.1634	67.6578	-3.4944
Cluster-51977.74210	154.178	63.9774	90.201	-26.2236
Cluster-51977.68846	224.37	63.8843	160.486	-96.6017
Cluster-51977.89653	237.493	63.4174	174.076	-110.658
Cluster-51977.88843	96.9548	63.2299	33.7249	29.505
Cluster-51977.70144	286.102	63.0031	223.099	-160.096
Cluster-51977.72761	172.246	62.6542	109.591	-46.9372
Cluster-51977.89651	197.308	62.6085	134.699	-72.0906
Cluster-51977.75695	176.978	62.4732	114.504	-52.0313
Cluster-51977.121473	105.816	62.0736	43.7424	18.3312
Cluster-51977.75702	147.587	61.5736	86.0139	-24.4403
Cluster-51977.71064	191.178	61.5566	129.621	-68.0649
Cluster-51977.82733	245.242	61.4814	183.76	-122.279
Cluster-51977.98646	229.609	61.3515	168.257	-106.906
Cluster-51977.77668	135.312	61.2295	74.0823	-12.8528
Cluster-51977.125900	100.612	59.9402	40.6719	19.2683
Cluster-51977.88844	91.7235	59.8479	31.8756	27.9724
Cluster-51977.61432	292.288	59.6982	232.59	-172.892
Cluster-51977.86910	213.707	58.818	154.889	-96.071
Cluster-51977.75157	157.116	58.7126	98.4038	-39.6912
Cluster-51977.82741	287.946	58.3125	229.633	-171.321
Cluster-51977.63283	90.6876	57.773	32.9146	24.8584
Cluster-51977.111410	94.8918	57.4347	37.4571	19.9776
Cluster-51977.89652	255.94	57.1492	198.791	-141.642
Cluster-51977.89650	263.727	56.9221	206.805	-149.882
Cluster-51977.38677	82.4927	56.7997	25.693	31.1067
Cluster-51977.91651	120.406	55.9401	64.4655	-8.5254
Cluster-51977.102571	110.359	55.5773	54.7814	0.795936
Cluster-51977.74744	223.665	55.2606	168.404	-113.143
Cluster-51977.86755	224.106	55.1491	168.957	-113.808
Cluster-51977.70143	299.163	55.0897	244.073	-188.983
Cluster-51977.72834	192.302	54.7969	137.505	-82.7081
Cluster-51977.50993	388.64	54.0358	334.604	-280.569
Cluster-51977.75696	133.995	53.8457	80.1491	-26.3034
Cluster-51977.84586	126.193	53.7695	72.4239	-18.6544
Cluster-51977.75593	125.062	53.3665	71.6959	-18.3294
Cluster-51977.71496	82.0899	52.8931	29.1968	23.6963
Cluster-51977.24410	214.035	52.4454	161.589	-109.144
Cluster-51977.20370	73.8932	52.2349	21.6583	30.5766
Cluster-51977.69273	279.026	52.0447	226.982	-174.937
Cluster-51977.85026	79.225	51.3597	27.8653	23.4944
Cluster-51977.47909	75.5828	50.5902	24.9927	25.5975
Cluster-51977.75592	118.53	49.9954	68.535	-18.5396
Cluster-51977.72510	225.94	49.7269	176.213	-126.486
Cluster-51977.40970	68.0112	49.3757	18.6355	30.7402
Cluster-51977.71033	379.153	48.8825	330.27	-281.388
Cluster-51977.57006	256.327	48.5879	207.739	-159.151
Cluster-51977.62878	121.229	48.5301	72.6988	-24.1686
Cluster-51977.72833	173.455	47.817	125.638	-77.8208
Cluster-51977.85256	66.1119	47.6655	18.4464	29.2192
Cluster-51977.54326	104.416	47.2702	57.1457	-9.87551
Cluster-51977.80574	148.396	47.1898	101.206	-54.0164
Cluster-51977.65217	116.745	47.0425	69.7029	-22.6604
Cluster-51977.52936	449.158	46.4574	402.7	-356.243
Cluster-51977.44688	118.018	46.2477	71.7702	-25.5224
Cluster-51977.75629	221.071	46.0926	174.978	-128.885
Cluster-51977.64858	454.867	45.8973	408.97	-363.072
Cluster-51977.71122	434.931	45.6674	389.264	-343.597
Cluster-51977.75701	198.606	45.4026	153.203	-107.801
Cluster-51977.64221	359.832	45.1318	314.7	-269.569
Cluster-51977.72836	100.076	45.1127	54.9628	-9.85005
Cluster-51977.76421	147.697	44.9317	102.766	-57.8341
Cluster-51977.48910	109.692	43.0955	66.5966	-23.5011
Cluster-51977.108596	65.088	43.0586	22.0295	21.0291
Cluster-51977.75150	136.227	41.5594	94.6673	-53.1079
Cluster-51977.73762	549.871	41.072	508.799	-467.727
Cluster-51977.114647	95.4584	39.8653	55.5931	-15.7277
Cluster-51977.69751	87.6683	39.5966	48.0717	-8.47506
Cluster-51977.36998	85.3971	38.8172	46.58	-7.76283
Cluster-51977.45793	77.4552	37.8758	39.5794	-1.70359
Cluster-51977.51874	147.196	37.5219	109.674	-72.1523
Cluster-51977.112389	98.1914	36.7662	61.4251	-24.6589
Cluster-51977.80312	127.033	36.4285	90.6042	-54.1758
Cluster-51977.26677	60.2804	36.3248	23.9556	12.3692
Cluster-51977.65196	500.714	35.6297	465.084	-429.454
Cluster-51977.74309	552.028	35.523	516.505	-480.982
Cluster-51977.86346	52.0448	35.4639	16.5808	18.8831
Cluster-51977.87618	72.9745	35.2915	37.683	-2.39148
Cluster-51977.51876	54.3294	34.6053	19.7241	14.8811
Cluster-51977.75155	106.411	33.1746	73.2367	-40.0621
Cluster-51977.65602	63.0804	31.0196	32.0609	-1.04129
Cluster-51977.26902	68.8202	30.9834	37.8368	-6.85346
Cluster-51977.90637	104.361	30.356	74.0054	-43.6494
Cluster-51977.50436	48.6019	29.7868	18.815	10.9718
Cluster-51977.53549	65.0495	29.5772	35.4724	-5.89519
Cluster-51977.31987	67.8672	29.1084	38.7589	-9.65053
Cluster-51977.32622	46.1641	29.0955	17.0686	12.0268
Cluster-51977.80126	55.9506	28.9859	26.9647	2.02122
Cluster-51977.75154	89.1864	28.4662	60.7203	-32.2541
Cluster-51977.80125	58.578	28.0158	30.5622	-2.54643
Cluster-51977.91893	39.8299	27.8001	12.0297	15.7704
Cluster-51977.93604	87.3428	27.2834	60.0594	-32.776
Cluster-51977.107511	40.2281	26.994	13.2341	13.7599
Cluster-51977.74816	174.056	26.4633	147.593	-121.13
Cluster-51977.116657	136.961	25.9794	110.981	-85.0019
Cluster-51977.32952	41.388	25.7989	15.5891	10.2099
Cluster-51977.70751	52.6482	25.4949	27.1533	-1.65836
Cluster-51977.58388	81.1069	25.4334	55.6736	-30.2402
Cluster-51977.98070	56.7616	23.6035	33.1582	-9.55473
Cluster-51977.37000	60.9483	23.4694	37.479	-14.0096
Cluster-51977.98071	52.8821	22.9412	29.941	-6.9998
Cluster-51977.65600	58.3395	22.6732	35.6664	-12.9932
Cluster-51977.31372	39.8354	22.6107	17.2246	5.3861
Cluster-51977.80428	44.0198	21.872	22.1478	-0.275754
Cluster-51977.67900	28.8476	21.2373	7.61028	13.627
Cluster-51977.75746	65.6794	20.1883	45.4912	-25.3029
Cluster-51977.111777	33.9379	19.8719	14.066	5.80588
Cluster-51977.92657	31.9057	19.8188	12.0868	7.73198
Cluster-51977.26344	55.0235	19.3438	35.6797	-16.3359
Cluster-51977.45532	40.2421	19.1156	21.1265	-2.01087
Cluster-51977.76420	85.758	18.8414	66.9166	-48.0752
Cluster-51977.57552	34.8484	18.1226	16.7258	1.39684
Cluster-51977.81846	20.5321	15.0456	5.48649	9.55915
Cluster-51977.73957	25.1738	13.9523	11.2215	2.73076
Cluster-51977.65605	57.8471	13.5715	44.2757	-30.7042
Cluster-51977.26562	31.795	12.8499	18.9451	-6.0952
Cluster-51977.36741	58.0004	12.8398	45.1606	-32.3208
Cluster-51977.82014	38.2958	12.7026	25.5932	-12.8906
Cluster-51977.71826	40.7295	12.3707	28.3588	-15.988
Cluster-51977.124897	30.1218	10.6998	19.4221	-8.72231
Cluster-51977.64415	24.8313	8.04125	16.7901	-8.74885
Cluster-51977.124649	19.4118	7.81295	11.5988	-3.78589
Cluster-51977.39935	22.4858	7.06896	15.4168	-8.34788
Cluster-51977.123435	15.2571	6.20909	9.04803	-2.83894
Cluster-51977.96819	19.297	5.48302	13.814	-8.33094
Cluster-51977.89103	27.5194	4.99941	22.52	-17.5206
Cluster-51977.23338	16.4136	4.71554	11.6981	-6.98255
Cluster-51977.104085	15.9357	4.24625	11.6894	-7.44317
Cluster-51977.39160	16.4083	3.28292	13.1254	-9.84248
Cluster-51977.120241	8.02245	2.19782	5.82463	-3.62681
Genes in the cyan module
Cluster-51977.84418	68.9269	15.9725	52.9544	-36.9819
Cluster-51977.84415	54.6109	15.6338	38.9772	-23.3434
Cluster-51977.75885	42.012	15.4246	26.5875	-11.1629
Cluster-51977.65553	98.9698	15.2148	83.755	-68.5402
Cluster-51977.65583	77.6979	14.6979	63	-48.3022
Cluster-51977.64445	41.4648	14.6045	26.8603	-12.2558
Cluster-51977.95967	88.2587	14.4181	73.8406	-59.4225
Cluster-51977.83088	169.324	14.1409	155.183	-141.042
Cluster-51977.74501	50.0132	14.0661	35.9472	-21.8811
Cluster-51977.53431	27.9081	13.3523	14.5558	-1.20353
Cluster-51977.57365	53.9217	13.0883	40.8334	-27.7451
Cluster-51977.123032	101.18	12.8633	88.3171	-75.4537
Cluster-51977.72748	24.6651	11.6632	13.0019	-1.3387
Cluster-51977.75865	22.7265	11.3426	11.3839	-0.0413111
Cluster-51977.82623	23.6082	10.9914	12.6168	-1.62533
Cluster-51977.72747	22.7564	10.8174	11.9391	-1.1217
Cluster-51977.65702	128.271	10.3328	117.938	-107.605
Cluster-51977.79701	273.586	10.1851	263.401	-253.216
Cluster-51977.57367	61.4302	9.92663	51.5036	-41.5769
Cluster-51977.104685	348.493	9.86776	338.625	-328.758
Cluster-51977.77005	42.6314	9.84889	32.7826	-22.9337
Cluster-51977.70052	44.4756	9.21588	35.2598	-26.0439
Cluster-51977.64149	60.1755	8.34501	51.8305	-43.4855
Cluster-51977.67652	70.9122	8.08116	62.831	-54.7499
Cluster-51977.64853	60.0812	8.07307	52.0081	-43.935
Cluster-51977.67864	41.4046	7.5575	33.8471	-26.2896
Cluster-51977.84949	66.8629	7.55584	59.3071	-51.7512
Cluster-51977.71069	18.772	7.49933	11.2726	-3.77329
Cluster-51977.71146	37.429	7.09526	30.3338	-23.2385
Cluster-51977.75411	30.8946	6.93764	23.957	-17.0193
Cluster-51977.65704	174.597	6.30528	168.292	-161.987
Cluster-51977.88888	125.681	6.24368	119.437	-113.194
Cluster-51977.77002	19.9467	5.78682	14.1599	-8.37307
Cluster-51977.79107	20.81	5.57507	15.235	-9.65989
Cluster-51977.80496	24.326	5.45651	18.8695	-13.4129
Cluster-51977.53435	10.9593	5.22566	5.73366	-0.508001
Cluster-51977.42403	45.8731	4.94372	40.9294	-35.9857
Cluster-51977.94412	65.6467	4.63779	61.0089	-56.3711
Cluster-51977.65900	37.1635	4.30045	32.863	-28.5626
Cluster-51977.57366	63.5117	4.29592	59.2158	-54.9199
Cluster-51977.77008	11.9832	4.15398	7.82917	-3.67518
Cluster-51977.33354	15.994	3.69765	12.2963	-8.59869
Cluster-51977.130869	21.7136	2.86699	18.8466	-15.9796
Cluster-51977.70718	16.5295	2.22138	14.3081	-12.0868
Cluster-51977.65888	13.8299	1.13728	12.6926	-11.5553
